# Supplementary material for: 2-[(Propan-2-yl­oxy)carbon­yl]quinolin-1-ium tetra­chlorido(quinoline-2-carboxyl­ato-κ2 N,O)stannate(IV)
Source: Acta Crystallogr Sect E Struct Rep Online. 2012 May 5;68(Pt 6):m732. doi: 10.1107/S1600536812019496 (PMC3379075; doi:10.1107/S1600536812019496)
Supplement: Supplementary file 1 [file e-68-0m732-sup1.cif]

##############################################################################
#                                                                            #
# This CIF contains the data in a paper accepted for publication in          #
# Acta Crystallographica Section E. It conforms to the requirements of       #
# Notes for Authors for Acta Crystallographica Section E, and has been       #
# peer reviewed under the auspices of the IUCr Commission on Journals.       #
#                                                                            #
# Full details of the Crystallographic Information File format               #
# are given in the paper "The Crystallographic Information File (CIF):       #
# a New Standard Archive File for Crystallography" by S. R. Hall, F. H.      #
# Allen and I. D. Brown [Acta Cryst. (1991), A47, 655-685].                  #
#                                                                            #
# The current version of the core CIF dictionary is obtainable from          #
# ftp://ftp.iucr.org/pub/cif_core.dic.                                       #
#                                                                            #
# Software is freely available for graphical display of the structure(s)     #
# in this CIF. For information consult the CIF software page                 #
# http://www.iucr.org/resources/cif/software.                                #
#                                                                            #
# This file may be used for bona fide research purposes within the           #
# scientific community so long as proper attribution is given to the journal # 
# article from which it was obtained.                                        #
#                                                                            #
##############################################################################
data_global
_audit_creation_method     SHELXL-97
_journal_date_recd_electronic     2012-04-30
_journal_date_accepted     2012-05-01
_journal_name_full     'Acta Crystallographica, Section E'
_journal_year     2012
_journal_volume     68
_journal_issue      6
_journal_page_first     m732
_journal_page_last     m732
_journal_paper_category     QM
_journal_paper_doi     10.1107/S1600536812019496
_journal_coeditor_code     XU5530
_publ_contact_author
;
     Dr. Seik Weng Ng
     Department of Chemistry
     University of Malaya
     50603 Kuala Lumpur
     Malaysia
;
_publ_contact_author_email     seikweng@um.edu.my
_publ_contact_author_fax     '03 7967 4193'
_publ_contact_author_phone     '03 7967 6778'
_publ_section_title
;
2-[(Propan-2-yloxy)carbonyl]quinolin-1-ium
tetrachlorido(quinoline-2-carboxylato-\k^2^<i>N</i>,<i>O</i>)stannate(IV)
;
loop_
    _publ_author_name
    _publ_author_address
    'Najafi, Ezzatollah'
;
Department of Chemistry
General Campus
Shahid Beheshti University
Tehran 1983963113
Iran
;
    'Amini, Mostafa M.'
;
Department of Chemistry
General Campus
Shahid Beheshti University
Tehran 1983963113
Iran
;
    'Ng, Seik Weng'
;
     Department of Chemistry
     University of Malaya
     50603 Kuala Lumpur
     Malaysia
     and
     Chemistry Department
     Faculty of Science
     King Abdulaziz University
     PO Box 80203 Jeddah
     Saudi Arabia
;
data_I
_audit_creation_method     SHELXL-97
_chemical_name_systematic
;
2-[(Propan-2-yloxy)carbonyl]quinolin-1-ium
tetrachlorido(quinoline-2-carboxylato-\k^2^<i>N</i>,<i>O</i>)stannate(IV)
;
_chemical_name_common     ?
_chemical_formula_moiety     'C13 H14 N O2 +, C10 H6 Cl4 N O2 Sn -'
_chemical_formula_sum     'C23 H20 Cl4 N2 O4 Sn'
_chemical_formula_iupac     '(C13 H14 N O2) [Sn (C10 H6 N O2) Cl4]'
_chemical_formula_weight     648.90
_chemical_melting_point     ?
_symmetry_cell_setting     monoclinic
_symmetry_space_group_name_H-M     'P 21/c'
_symmetry_space_group_name_Hall     '-P 2ybc'
loop_
    _symmetry_equiv_pos_as_xyz
    'x, y, z'
    '-x, y+1/2, -z+1/2'
    '-x, -y, -z'
    'x, -y-1/2, z-1/2'
_cell_length_a     7.1932(2)
_cell_length_b     17.8616(4)
_cell_length_c     19.1963(5)
_cell_angle_alpha     90.00
_cell_angle_beta     95.156(3)
_cell_angle_gamma     90.00
_cell_volume     2456.40(11)
_cell_formula_units_Z     4
_cell_measurement_reflns_used     8443
_cell_measurement_theta_min     2.2759
_cell_measurement_theta_max     27.4994
_cell_measurement_temperature     100(2)
_exptl_crystal_description     prism
_exptl_crystal_colour     'light yellow'
_exptl_crystal_size_max     0.40
_exptl_crystal_size_mid     0.40
_exptl_crystal_size_min     0.20
_exptl_crystal_density_diffrn     1.755
_exptl_crystal_density_meas     ?
_exptl_crystal_density_method     'not measured'
_exptl_crystal_F_000     1288
_exptl_absorpt_coefficient_mu     1.509
_exptl_absorpt_correction_type     multi-scan
_exptl_absorpt_process_details     '(CrysAlis PRO; Agilent, 2012)'
_exptl_absorpt_correction_T_min     0.5835
_exptl_absorpt_correction_T_max     0.7523
_diffrn_ambient_temperature     100(2)
_diffrn_radiation_type     MoK\a
_diffrn_radiation_wavelength     0.71073
_diffrn_radiation_source     'SuperNova (Mo) X-ray Source'
_diffrn_radiation_monochromator     Mirror
_diffrn_measurement_device_type
                  'Agilent SuperNova Dual diffractometer with an Atlas detector'
_diffrn_measurement_method     '\w scan'
_diffrn_detector_area_resol_mean     10.4041
_diffrn_reflns_number     16873
_diffrn_reflns_av_R_equivalents     0.0321
_diffrn_reflns_av_sigmaI/netI     0.0384
_diffrn_reflns_theta_min     2.28
_diffrn_reflns_theta_max     27.56
_diffrn_reflns_theta_full     27.56
_diffrn_measured_fraction_theta_max     0.999
_diffrn_measured_fraction_theta_full     0.999
_diffrn_reflns_limit_h_min     -9
_diffrn_reflns_limit_h_max     8
_diffrn_reflns_limit_k_min     -23
_diffrn_reflns_limit_k_max     22
_diffrn_reflns_limit_l_min     -24
_diffrn_reflns_limit_l_max     14
_diffrn_standards_number     0
_diffrn_standards_interval_count     0
_diffrn_standards_interval_time     0
_diffrn_standards_decay_%     0
_reflns_number_total     5665
_reflns_number_gt     4896
_reflns_threshold_expression     I>2\s(I)
_refine_ls_structure_factor_coef     Fsqd
_refine_ls_matrix_type     full
_refine_ls_R_factor_all     0.0347
_refine_ls_R_factor_gt     0.0265
_refine_ls_wR_factor_gt     0.0572
_refine_ls_wR_factor_ref     0.0622
_refine_ls_goodness_of_fit_ref     1.003
_refine_ls_restrained_S_all     1.003
_refine_ls_number_reflns     5665
_refine_ls_number_parameters     311
_refine_ls_number_restraints     1
_refine_ls_hydrogen_treatment     mixed
_refine_ls_weighting_scheme     calc
_refine_ls_weighting_details
         'calc w=1/[\s^2^(Fo^2^)+(0.0278P)^2^+0.7987P] where P=(Fo^2^+2Fc^2^)/3'
_atom_sites_solution_hydrogens     geom
_atom_sites_solution_primary     direct
_atom_sites_solution_secondary     difmap
_refine_ls_shift/su_max     0.002
_refine_ls_shift/su_mean     0.000
_refine_diff_density_max     0.446
_refine_diff_density_min     -0.588
_refine_ls_extinction_method     none
_refine_ls_extinction_coef     ?
loop_
    _atom_type_symbol
    _atom_type_description
    _atom_type_scat_dispersion_real
    _atom_type_scat_dispersion_imag
    _atom_type_scat_source
    'C' 'C' 0.0033 0.0016
                         'International Tables Vol C Tables 4.2.6.8 and 6.1.1.4'
    'H' 'H' 0.0000 0.0000
                         'International Tables Vol C Tables 4.2.6.8 and 6.1.1.4'
    'N' 'N' 0.0061 0.0033
                         'International Tables Vol C Tables 4.2.6.8 and 6.1.1.4'
    'O' 'O' 0.0106 0.0060
                         'International Tables Vol C Tables 4.2.6.8 and 6.1.1.4'
    'Cl' 'Cl' 0.1484 0.1585
                         'International Tables Vol C Tables 4.2.6.8 and 6.1.1.4'
    'Sn' 'Sn' -0.6537 1.4246
                         'International Tables Vol C Tables 4.2.6.8 and 6.1.1.4'
_computing_data_collection     'CrysAlis PRO (Agilent, 2012)'
_computing_cell_refinement     'CrysAlis PRO (Agilent, 2012)'
_computing_data_reduction     'CrysAlis PRO (Agilent, 2012)'
_computing_structure_solution     'SHELXS97 (Sheldrick, 2008)'
_computing_structure_refinement     'SHELXL97 (Sheldrick, 2008)'
_computing_molecular_graphics     'X-SEED (Barbour, 2001)'
_computing_publication_material     'publCIF (Westrip, 2010)'
loop_
    _atom_site_type_symbol
    _atom_site_label
    _atom_site_fract_x
    _atom_site_fract_y
    _atom_site_fract_z
    _atom_site_U_iso_or_equiv
    _atom_site_adp_type
    _atom_site_calc_flag
    _atom_site_refinement_flags
    _atom_site_occupancy
    _atom_site_symmetry_multiplicity
    _atom_site_disorder_assembly
    _atom_site_disorder_group
    Sn Sn1 0.53403(2) 0.617340(8) 0.681802(8) 0.01204(5) Uani d . 1 1 . .
    Cl Cl1 0.74011(8) 0.54275(3) 0.75709(3) 0.01880(13) Uani d . 1 1 . .
    Cl Cl2 0.55407(8) 0.54164(3) 0.58147(3) 0.01864(13) Uani d . 1 1 . .
    Cl Cl3 0.26300(8) 0.55748(3) 0.71743(3) 0.01923(13) Uani d . 1 1 . .
    Cl Cl4 0.78982(8) 0.69944(3) 0.66038(3) 0.01852(13) Uani d . 1 1 . .
    O O1 0.3671(2) 0.68976(8) 0.61805(9) 0.0160(3) Uani d . 1 1 . .
    O O2 0.2388(2) 0.80248(9) 0.60590(9) 0.0214(4) Uani d . 1 1 . .
    O O3 0.1647(2) 0.96046(9) 0.38812(9) 0.0212(4) Uani d . 1 1 . .
    O O4 0.1828(3) 0.92896(9) 0.50283(10) 0.0288(4) Uani d . 1 1 . .
    N N1 0.4572(2) 0.71449(10) 0.75561(10) 0.0123(4) Uani d . 1 1 . .
    N N2 0.0861(3) 0.78646(10) 0.46623(11) 0.0137(4) Uani d D 1 1 . .
    H H2 0.128(4) 0.7973(15) 0.5093(7) 0.033(8) Uiso d D 1 1 . .
    C C1 0.3248(3) 0.75441(12) 0.64113(13) 0.0152(5) Uani d . 1 1 . .
    C C2 0.3810(3) 0.77079(12) 0.71758(12) 0.0137(5) Uani d . 1 1 . .
    C C3 0.3490(3) 0.84213(12) 0.74524(13) 0.0175(5) Uani d . 1 1 . .
    H H3 0.2964 0.8810 0.7160 0.021 Uiso calc R 1 1 . .
    C C4 0.3946(3) 0.85458(13) 0.81454(13) 0.0169(5) Uani d . 1 1 . .
    H H4 0.3792 0.9030 0.8336 0.020 Uiso calc R 1 1 . .
    C C5 0.4647(3) 0.79574(12) 0.85798(13) 0.0139(5) Uani d . 1 1 . .
    C C6 0.5036(3) 0.80425(13) 0.93158(13) 0.0179(5) Uani d . 1 1 . .
    H H6 0.4848 0.8514 0.9528 0.021 Uiso calc R 1 1 . .
    C C7 0.5676(3) 0.74510(14) 0.97183(13) 0.0195(5) Uani d . 1 1 . .
    H H7 0.5947 0.7513 1.0208 0.023 Uiso calc R 1 1 . .
    C C8 0.5937(3) 0.67457(14) 0.94067(13) 0.0178(5) Uani d . 1 1 . .
    H H8 0.6365 0.6336 0.9693 0.021 Uiso calc R 1 1 . .
    C C9 0.5583(3) 0.66412(13) 0.86986(13) 0.0153(5) Uani d . 1 1 . .
    H H9 0.5762 0.6163 0.8499 0.018 Uiso calc R 1 1 . .
    C C10 0.4955(3) 0.72447(12) 0.82692(12) 0.0121(5) Uani d . 1 1 . .
    C C11 0.1536(3) 0.91484(13) 0.44172(13) 0.0153(5) Uani d . 1 1 . .
    C C12 0.0940(3) 0.83797(12) 0.41617(13) 0.0137(5) Uani d . 1 1 . .
    C C13 0.0433(3) 0.82038(13) 0.34648(13) 0.0151(5) Uani d . 1 1 . .
    H H13 0.0506 0.8570 0.3110 0.018 Uiso calc R 1 1 . .
    C C14 -0.0177(3) 0.74902(13) 0.32982(13) 0.0168(5) Uani d . 1 1 . .
    H H14 -0.0518 0.7363 0.2823 0.020 Uiso calc R 1 1 . .
    C C15 -0.0301(3) 0.69484(12) 0.38213(13) 0.0148(5) Uani d . 1 1 . .
    C C16 -0.0970(3) 0.62128(12) 0.36872(14) 0.0184(5) Uani d . 1 1 . .
    H H16 -0.1302 0.6056 0.3220 0.022 Uiso calc R 1 1 . .
    C C17 -0.1139(3) 0.57292(13) 0.42255(14) 0.0196(5) Uani d . 1 1 . .
    H H17 -0.1621 0.5241 0.4132 0.023 Uiso calc R 1 1 . .
    C C18 -0.0606(3) 0.59455(13) 0.49189(14) 0.0178(5) Uani d . 1 1 . .
    H H18 -0.0744 0.5600 0.5287 0.021 Uiso calc R 1 1 . .
    C C19 0.0103(3) 0.66398(12) 0.50750(13) 0.0160(5) Uani d . 1 1 . .
    H H19 0.0496 0.6774 0.5544 0.019 Uiso calc R 1 1 . .
    C C20 0.0238(3) 0.71517(12) 0.45259(12) 0.0131(5) Uani d . 1 1 . .
    C C21 0.2217(3) 1.03864(12) 0.40355(14) 0.0209(5) Uani d . 1 1 . .
    H H21A 0.1958 1.0519 0.4524 0.025 Uiso calc R 1 1 . .
    C C22 0.4265(4) 1.04469(15) 0.39607(17) 0.0311(7) Uani d . 1 1 . .
    H H22A 0.4679 1.0962 0.4061 0.047 Uiso calc R 1 1 . .
    H H22B 0.4509 1.0315 0.3482 0.047 Uiso calc R 1 1 . .
    H H22C 0.4948 1.0104 0.4290 0.047 Uiso calc R 1 1 . .
    C C23 0.1016(4) 1.08525(15) 0.35205(17) 0.0370(7) Uani d . 1 1 . .
    H H23A 0.1312 1.1383 0.3597 0.056 Uiso calc R 1 1 . .
    H H23B -0.0302 1.0766 0.3586 0.056 Uiso calc R 1 1 . .
    H H23C 0.1257 1.0712 0.3043 0.056 Uiso calc R 1 1 . .
loop_
    _atom_site_aniso_label
    _atom_site_aniso_U_11
    _atom_site_aniso_U_22
    _atom_site_aniso_U_33
    _atom_site_aniso_U_12
    _atom_site_aniso_U_13
    _atom_site_aniso_U_23
    Sn1 0.01605(9) 0.01020(8) 0.00981(9) -0.00155(6) 0.00086(6) -0.00091(6)
    Cl1 0.0217(3) 0.0154(3) 0.0188(3) 0.0028(2) -0.0009(2) 0.0007(2)
    Cl2 0.0258(3) 0.0169(3) 0.0137(3) -0.0036(2) 0.0044(2) -0.0055(2)
    Cl3 0.0201(3) 0.0194(3) 0.0188(3) -0.0065(2) 0.0051(2) -0.0038(2)
    Cl4 0.0215(3) 0.0189(3) 0.0155(3) -0.0071(2) 0.0042(2) -0.0020(2)
    O1 0.0231(8) 0.0126(8) 0.0116(9) 0.0012(7) -0.0017(7) -0.0017(6)
    O2 0.0326(9) 0.0148(8) 0.0154(10) 0.0037(7) -0.0051(8) 0.0016(7)
    O3 0.0337(10) 0.0132(8) 0.0170(10) -0.0065(7) 0.0033(8) 0.0011(7)
    O4 0.0488(12) 0.0205(9) 0.0158(10) -0.0068(8) -0.0051(9) 0.0022(7)
    N1 0.0138(9) 0.0121(9) 0.0113(10) -0.0019(8) 0.0025(8) -0.0006(7)
    N2 0.0129(9) 0.0162(10) 0.0115(11) 0.0008(8) -0.0014(8) 0.0007(8)
    C1 0.0179(11) 0.0149(11) 0.0129(12) -0.0040(9) 0.0026(9) 0.0009(9)
    C2 0.0163(11) 0.0125(11) 0.0123(12) -0.0040(9) 0.0009(9) -0.0003(9)
    C3 0.0224(12) 0.0117(11) 0.0180(14) 0.0006(10) -0.0005(10) 0.0004(9)
    C4 0.0174(11) 0.0123(11) 0.0208(14) -0.0019(10) 0.0004(10) -0.0036(10)
    C5 0.0102(10) 0.0169(11) 0.0148(13) -0.0028(9) 0.0015(9) -0.0037(9)
    C6 0.0166(11) 0.0219(12) 0.0153(13) -0.0044(10) 0.0023(10) -0.0080(10)
    C7 0.0163(11) 0.0322(14) 0.0102(13) -0.0028(10) 0.0012(9) -0.0015(10)
    C8 0.0167(11) 0.0258(13) 0.0110(13) 0.0016(10) 0.0018(9) 0.0043(10)
    C9 0.0151(11) 0.0157(11) 0.0150(13) -0.0001(9) 0.0020(9) -0.0001(9)
    C10 0.0114(10) 0.0132(10) 0.0117(12) -0.0021(9) 0.0008(9) 0.0002(9)
    C11 0.0142(11) 0.0161(11) 0.0153(13) 0.0034(9) 0.0002(9) 0.0008(9)
    C12 0.0101(10) 0.0144(11) 0.0165(13) 0.0011(9) 0.0000(9) 0.0014(9)
    C13 0.0135(11) 0.0175(11) 0.0145(13) 0.0005(9) 0.0024(9) 0.0036(9)
    C14 0.0160(11) 0.0210(12) 0.0131(13) 0.0017(10) 0.0000(10) -0.0002(10)
    C15 0.0089(10) 0.0175(11) 0.0179(13) 0.0033(9) 0.0005(9) 0.0001(9)
    C16 0.0154(11) 0.0185(12) 0.0206(14) 0.0001(9) -0.0025(10) -0.0035(10)
    C17 0.0166(11) 0.0142(11) 0.0275(15) -0.0013(10) -0.0007(10) -0.0017(10)
    C18 0.0156(11) 0.0165(11) 0.0213(14) 0.0006(9) 0.0021(10) 0.0039(10)
    C19 0.0142(11) 0.0186(12) 0.0148(13) 0.0003(9) -0.0008(9) 0.0023(9)
    C20 0.0092(10) 0.0152(11) 0.0148(13) 0.0003(9) 0.0011(9) -0.0009(9)
    C21 0.0289(13) 0.0123(11) 0.0221(15) -0.0049(10) 0.0050(11) -0.0027(10)
    C22 0.0281(14) 0.0243(14) 0.0417(19) -0.0089(12) 0.0078(13) -0.0093(13)
    C23 0.0507(18) 0.0193(13) 0.039(2) 0.0085(13) -0.0061(15) -0.0010(12)
_geom_special_details
;
All e.s.d.'s (except the e.s.d. in the dihedral angle between two l.s. planes)
are estimated using the full covariance matrix. The cell e.s.d.'s are taken
into account individually in the estimation of e.s.d.'s in distances, angles
and torsion angles; correlations between e.s.d.'s in cell parameters are only
used when they are defined by crystal symmetry. An approximate (isotropic)
treatment of cell e.s.d.'s is used for estimating e.s.d.'s involving l.s.
planes.
;
loop_
    _geom_bond_atom_site_label_1
    _geom_bond_atom_site_label_2
    _geom_bond_site_symmetry_2
    _geom_bond_distance
    _geom_bond_publ_flag
    Sn1 O1 . 2.0851(15) ?
    Sn1 N1 . 2.3377(19) ?
    Sn1 Cl2 . 2.3683(6) ?
    Sn1 Cl3 . 2.3773(6) ?
    Sn1 Cl1 . 2.3824(6) ?
    Sn1 Cl4 . 2.4168(6) ?
    O1 C1 . 1.283(3) ?
    O2 C1 . 1.225(3) ?
    O3 C11 . 1.321(3) ?
    O3 C21 . 1.478(3) ?
    O4 C11 . 1.200(3) ?
    N1 C2 . 1.332(3) ?
    N1 C10 . 1.383(3) ?
    N2 C12 . 1.335(3) ?
    N2 C20 . 1.367(3) ?
    N2 H2 . 0.876(10) ?
    C1 C2 . 1.515(3) ?
    C2 C3 . 1.407(3) ?
    C3 C4 . 1.360(3) ?
    C3 H3 . 0.9500 ?
    C4 C5 . 1.407(3) ?
    C4 H4 . 0.9500 ?
    C5 C6 . 1.423(3) ?
    C5 C10 . 1.431(3) ?
    C6 C7 . 1.364(3) ?
    C6 H6 . 0.9500 ?
    C7 C8 . 1.414(3) ?
    C7 H7 . 0.9500 ?
    C8 C9 . 1.373(3) ?
    C8 H8 . 0.9500 ?
    C9 C10 . 1.407(3) ?
    C9 H9 . 0.9500 ?
    C11 C12 . 1.507(3) ?
    C12 C13 . 1.391(3) ?
    C13 C14 . 1.376(3) ?
    C13 H13 . 0.9500 ?
    C14 C15 . 1.403(3) ?
    C14 H14 . 0.9500 ?
    C15 C20 . 1.420(3) ?
    C15 C16 . 1.415(3) ?
    C16 C17 . 1.361(4) ?
    C16 H16 . 0.9500 ?
    C17 C18 . 1.406(3) ?
    C17 H17 . 0.9500 ?
    C18 C19 . 1.364(3) ?
    C18 H18 . 0.9500 ?
    C19 C20 . 1.405(3) ?
    C19 H19 . 0.9500 ?
    C21 C22 . 1.497(3) ?
    C21 C23 . 1.504(4) ?
    C21 H21A . 1.0000 ?
    C22 H22A . 0.9800 ?
    C22 H22B . 0.9800 ?
    C22 H22C . 0.9800 ?
    C23 H23A . 0.9800 ?
    C23 H23B . 0.9800 ?
    C23 H23C . 0.9800 ?
loop_
    _geom_angle_atom_site_label_1
    _geom_angle_atom_site_label_2
    _geom_angle_atom_site_label_3
    _geom_angle_site_symmetry_1
    _geom_angle_site_symmetry_3
    _geom_angle
    _geom_angle_publ_flag
    O1 Sn1 N1 . . 74.94(6) ?
    O1 Sn1 Cl2 . . 87.18(5) ?
    N1 Sn1 Cl2 . . 162.12(5) ?
    O1 Sn1 Cl3 . . 90.24(5) ?
    N1 Sn1 Cl3 . . 85.12(5) ?
    Cl2 Sn1 Cl3 . . 95.08(2) ?
    O1 Sn1 Cl1 . . 175.51(4) ?
    N1 Sn1 Cl1 . . 102.45(5) ?
    Cl2 Sn1 Cl1 . . 95.39(2) ?
    Cl3 Sn1 Cl1 . . 93.19(2) ?
    O1 Sn1 Cl4 . . 86.02(5) ?
    N1 Sn1 Cl4 . . 82.98(5) ?
    Cl2 Sn1 Cl4 . . 96.04(2) ?
    Cl3 Sn1 Cl4 . . 168.08(2) ?
    Cl1 Sn1 Cl4 . . 90.05(2) ?
    C1 O1 Sn1 . . 119.85(15) ?
    C11 O3 C21 . . 117.52(19) ?
    C2 N1 C10 . . 118.74(19) ?
    C2 N1 Sn1 . . 109.66(15) ?
    C10 N1 Sn1 . . 131.19(14) ?
    C12 N2 C20 . . 122.6(2) ?
    C12 N2 H2 . . 119.5(19) ?
    C20 N2 H2 . . 117.9(19) ?
    O2 C1 O1 . . 124.3(2) ?
    O2 C1 C2 . . 118.5(2) ?
    O1 C1 C2 . . 117.20(19) ?
    N1 C2 C3 . . 123.4(2) ?
    N1 C2 C1 . . 116.50(19) ?
    C3 C2 C1 . . 120.1(2) ?
    C4 C3 C2 . . 118.9(2) ?
    C4 C3 H3 . . 120.5 ?
    C2 C3 H3 . . 120.5 ?
    C3 C4 C5 . . 120.0(2) ?
    C3 C4 H4 . . 120.0 ?
    C5 C4 H4 . . 120.0 ?
    C4 C5 C6 . . 122.4(2) ?
    C4 C5 C10 . . 118.6(2) ?
    C6 C5 C10 . . 119.0(2) ?
    C7 C6 C5 . . 120.4(2) ?
    C7 C6 H6 . . 119.8 ?
    C5 C6 H6 . . 119.8 ?
    C6 C7 C8 . . 120.1(2) ?
    C6 C7 H7 . . 120.0 ?
    C8 C7 H7 . . 120.0 ?
    C9 C8 C7 . . 121.3(2) ?
    C9 C8 H8 . . 119.3 ?
    C7 C8 H8 . . 119.3 ?
    C8 C9 C10 . . 119.8(2) ?
    C8 C9 H9 . . 120.1 ?
    C10 C9 H9 . . 120.1 ?
    N1 C10 C9 . . 120.4(2) ?
    N1 C10 C5 . . 120.2(2) ?
    C9 C10 C5 . . 119.4(2) ?
    O4 C11 O3 . . 127.9(2) ?
    O4 C11 C12 . . 122.0(2) ?
    O3 C11 C12 . . 110.1(2) ?
    N2 C12 C13 . . 120.8(2) ?
    N2 C12 C11 . . 115.0(2) ?
    C13 C12 C11 . . 124.1(2) ?
    C14 C13 C12 . . 118.9(2) ?
    C14 C13 H13 . . 120.5 ?
    C12 C13 H13 . . 120.5 ?
    C13 C14 C15 . . 120.8(2) ?
    C13 C14 H14 . . 119.6 ?
    C15 C14 H14 . . 119.6 ?
    C14 C15 C20 . . 118.4(2) ?
    C14 C15 C16 . . 123.6(2) ?
    C20 C15 C16 . . 118.0(2) ?
    C17 C16 C15 . . 120.2(2) ?
    C17 C16 H16 . . 119.9 ?
    C15 C16 H16 . . 119.9 ?
    C16 C17 C18 . . 120.6(2) ?
    C16 C17 H17 . . 119.7 ?
    C18 C17 H17 . . 119.7 ?
    C19 C18 C17 . . 121.5(2) ?
    C19 C18 H18 . . 119.2 ?
    C17 C18 H18 . . 119.2 ?
    C18 C19 C20 . . 118.5(2) ?
    C18 C19 H19 . . 120.8 ?
    C20 C19 H19 . . 120.8 ?
    N2 C20 C19 . . 120.4(2) ?
    N2 C20 C15 . . 118.5(2) ?
    C19 C20 C15 . . 121.1(2) ?
    O3 C21 C22 . . 107.85(19) ?
    O3 C21 C23 . . 105.0(2) ?
    C22 C21 C23 . . 114.1(2) ?
    O3 C21 H21A . . 109.9 ?
    C22 C21 H21A . . 109.9 ?
    C23 C21 H21A . . 109.9 ?
    C21 C22 H22A . . 109.5 ?
    C21 C22 H22B . . 109.5 ?
    H22A C22 H22B . . 109.5 ?
    C21 C22 H22C . . 109.5 ?
    H22A C22 H22C . . 109.5 ?
    H22B C22 H22C . . 109.5 ?
    C21 C23 H23A . . 109.5 ?
    C21 C23 H23B . . 109.5 ?
    H23A C23 H23B . . 109.5 ?
    C21 C23 H23C . . 109.5 ?
    H23A C23 H23C . . 109.5 ?
    H23B C23 H23C . . 109.5 ?
loop_
    _geom_torsion_atom_site_label_1
    _geom_torsion_atom_site_label_2
    _geom_torsion_atom_site_label_3
    _geom_torsion_atom_site_label_4
    _geom_torsion_site_symmetry_1
    _geom_torsion_site_symmetry_2
    _geom_torsion_site_symmetry_3
    _geom_torsion_site_symmetry_4
    _geom_torsion
    _geom_torsion_publ_flag
    N1 Sn1 O1 C1 . . . . 10.22(16) ?
    Cl2 Sn1 O1 C1 . . . . -169.82(16) ?
    Cl3 Sn1 O1 C1 . . . . 95.10(16) ?
    Cl4 Sn1 O1 C1 . . . . -73.57(16) ?
    O1 Sn1 N1 C2 . . . . -11.88(14) ?
    Cl2 Sn1 N1 C2 . . . . -12.0(3) ?
    Cl3 Sn1 N1 C2 . . . . -103.44(14) ?
    Cl1 Sn1 N1 C2 . . . . 164.36(13) ?
    Cl4 Sn1 N1 C2 . . . . 75.87(14) ?
    O1 Sn1 N1 C10 . . . . 175.81(19) ?
    Cl2 Sn1 N1 C10 . . . . 175.67(13) ?
    Cl3 Sn1 N1 C10 . . . . 84.25(18) ?
    Cl1 Sn1 N1 C10 . . . . -7.94(19) ?
    Cl4 Sn1 N1 C10 . . . . -96.43(18) ?
    Sn1 O1 C1 O2 . . . . 174.66(17) ?
    Sn1 O1 C1 C2 . . . . -7.1(3) ?
    C10 N1 C2 C3 . . . . 4.6(3) ?
    Sn1 N1 C2 C3 . . . . -168.75(18) ?
    C10 N1 C2 C1 . . . . -174.27(19) ?
    Sn1 N1 C2 C1 . . . . 12.3(2) ?
    O2 C1 C2 N1 . . . . 173.4(2) ?
    O1 C1 C2 N1 . . . . -4.9(3) ?
    O2 C1 C2 C3 . . . . -5.5(3) ?
    O1 C1 C2 C3 . . . . 176.1(2) ?
    N1 C2 C3 C4 . . . . -1.2(4) ?
    C1 C2 C3 C4 . . . . 177.7(2) ?
    C2 C3 C4 C5 . . . . -2.8(4) ?
    C3 C4 C5 C6 . . . . -175.9(2) ?
    C3 C4 C5 C10 . . . . 3.2(3) ?
    C4 C5 C6 C7 . . . . 178.6(2) ?
    C10 C5 C6 C7 . . . . -0.6(3) ?
    C5 C6 C7 C8 . . . . -0.8(3) ?
    C6 C7 C8 C9 . . . . 0.9(4) ?
    C7 C8 C9 C10 . . . . 0.3(3) ?
    C2 N1 C10 C9 . . . . 173.6(2) ?
    Sn1 N1 C10 C9 . . . . -14.7(3) ?
    C2 N1 C10 C5 . . . . -4.1(3) ?
    Sn1 N1 C10 C5 . . . . 167.66(15) ?
    C8 C9 C10 N1 . . . . -179.2(2) ?
    C8 C9 C10 C5 . . . . -1.6(3) ?
    C4 C5 C10 N1 . . . . 0.2(3) ?
    C6 C5 C10 N1 . . . . 179.38(19) ?
    C4 C5 C10 C9 . . . . -177.4(2) ?
    C6 C5 C10 C9 . . . . 1.7(3) ?
    C21 O3 C11 O4 . . . . 0.7(4) ?
    C21 O3 C11 C12 . . . . -179.99(18) ?
    C20 N2 C12 C13 . . . . -1.9(3) ?
    C20 N2 C12 C11 . . . . 175.94(19) ?
    O4 C11 C12 N2 . . . . -3.4(3) ?
    O3 C11 C12 N2 . . . . 177.26(19) ?
    O4 C11 C12 C13 . . . . 174.3(2) ?
    O3 C11 C12 C13 . . . . -5.0(3) ?
    N2 C12 C13 C14 . . . . 0.8(3) ?
    C11 C12 C13 C14 . . . . -176.8(2) ?
    C12 C13 C14 C15 . . . . 0.5(3) ?
    C13 C14 C15 C20 . . . . -0.7(3) ?
    C13 C14 C15 C16 . . . . 178.0(2) ?
    C14 C15 C16 C17 . . . . -176.7(2) ?
    C20 C15 C16 C17 . . . . 2.1(3) ?
    C15 C16 C17 C18 . . . . -1.7(4) ?
    C16 C17 C18 C19 . . . . -0.4(4) ?
    C17 C18 C19 C20 . . . . 2.1(3) ?
    C12 N2 C20 C19 . . . . -177.1(2) ?
    C12 N2 C20 C15 . . . . 1.6(3) ?
    C18 C19 C20 N2 . . . . 177.0(2) ?
    C18 C19 C20 C15 . . . . -1.7(3) ?
    C14 C15 C20 N2 . . . . -0.3(3) ?
    C16 C15 C20 N2 . . . . -179.1(2) ?
    C14 C15 C20 C19 . . . . 178.4(2) ?
    C16 C15 C20 C19 . . . . -0.4(3) ?
    C11 O3 C21 C22 . . . . 97.2(3) ?
    C11 O3 C21 C23 . . . . -140.7(2) ?
loop_
    _geom_hbond_atom_site_label_D
    _geom_hbond_atom_site_label_H
    _geom_hbond_atom_site_label_A
    _geom_hbond_site_symmetry_A
    _geom_hbond_distance_DH
    _geom_hbond_distance_HA
    _geom_hbond_distance_DA
    _geom_hbond_angle_DHA
    N2 H2 O2 . 0.880(10)
                       1.950(10)
                               2.819(3) 169(3)
