# Supplementary material for: 2-[(Propan-2-yl­oxy)carbon­yl]quinolin-1-ium tetra­chlorido(quinoline-2-carboxyl­ato-κ2 N,O)stannate(IV)
Source: Acta Crystallogr Sect E Struct Rep Online. 2012 May 5;68(Pt 6):m732. doi: 10.1107/S1600536812019496 (PMC3379075; doi:10.1107/S1600536812019496)
Supplement: Supplementary file 2 [file e-68-0m732-Isup2.hkl]

# 
# h,k,l, Fc-squared, Fo-squared, sigma(Fo-squared) and status flag 
# 
data_I
_shelx_title '  P21/c' 
_shelx_refln_list_code          4 
_shelx_F_calc_maximum      276.22 
_exptl_crystal_F_000      1288.00 
_reflns_d_resolution_high  0.7681 
 
loop_ 
 _symmetry_equiv_pos_as_xyz 
 'x, y, z' 
 '-x, y+1/2, -z+1/2' 
 '-x, -y, -z' 
 'x, -y-1/2, z-1/2' 
 
_cell_length_a     7.1932 
_cell_length_b    17.8616 
_cell_length_c    19.1963 
_cell_angle_alpha  90.000 
_cell_angle_beta   95.156 
_cell_angle_gamma  90.000 
 
_shelx_F_squared_multiplier     1.000 
 
loop_ 
 _refln_index_h 
 _refln_index_k 
 _refln_index_l 
 _refln_F_squared_calc 
 _refln_F_squared_meas 
 _refln_F_squared_sigma 
 _refln_observed_status 
   1   0   0    44996.58    42644.86    196.16 o 
   2   0   0    42463.48    40549.01    336.19 o 
   3   0   0    31237.80    30496.36    264.37 o 
   4   0   0    25463.86    24606.34    322.17 o 
   5   0   0      556.24      540.57     40.84 o 
   6   0   0      964.74      827.48     70.46 o 
   7   0   0        0.08        9.90     23.61 o 
   8   0   0       37.49      -51.03     52.03 o 
   9   0   0      945.86     1112.20    155.36 o 
   1   1   0      531.55      508.41     15.00 o 
   2   1   0        1.81       14.43      4.30 o 
   3   1   0     1657.32     1518.73     35.26 o 
   4   1   0    14400.08    14187.24    125.17 o 
   5   1   0     8806.21     9063.10    116.32 o 
   6   1   0     2981.33     3030.28     76.52 o 
   7   1   0     2638.41     2670.05     85.03 o 
   8   1   0     1826.45     1927.44    135.44 o 
   9   1   0       74.19       59.08     39.87 o 
   0   2   0     7451.92     7132.36    106.96 o 
   1   2   0        5.64       45.72     36.63 o 
   2   2   0    18768.86    18908.39    127.84 o 
   3   2   0     5176.74     5159.44     60.76 o 
   4   2   0      154.49      130.55     16.51 o 
   5   2   0     1589.34     1637.03     46.57 o 
   6   2   0     2030.80     1957.52     59.73 o 
   7   2   0     2868.59     2761.19     82.25 o 
   8   2   0        5.38        3.81     26.24 o 
   9   2   0      203.52      233.11     53.96 o 
   1   3   0     4126.71     4228.06     83.06 o 
   2   3   0     8414.39     8333.40    155.50 o 
   3   3   0    30267.56    29616.67    197.53 o 
   4   3   0     2040.62     1941.16     51.11 o 
   5   3   0    12569.10    12321.87    239.24 o 
   6   3   0    10423.13    10345.75    144.47 o 
   7   3   0     3105.16     3068.55    121.26 o 
   8   3   0     6497.31     6094.88    239.30 o 
   9   3   0     1838.05     2102.64    230.82 o 
   0   4   0     2747.95     2781.40     49.20 o 
   1   4   0     6114.16     5748.98     78.41 o 
   2   4   0    21548.17    20464.90    123.61 o 
   3   4   0     8111.76     7951.08    105.08 o 
   4   4   0       61.05       54.46     11.54 o 
   5   4   0     3947.52     3561.67    107.77 o 
   6   4   0      655.61      677.22     45.36 o 
   7   4   0      249.16      196.56     36.91 o 
   8   4   0       60.85       28.12     31.35 o 
   9   4   0      107.05      131.64     68.55 o 
   1   5   0        1.13        6.53      8.69 o 
   2   5   0       69.31       76.40     10.23 o 
   3   5   0      119.41      146.16     13.47 o 
   4   5   0     1584.34     1592.68     50.83 o 
   5   5   0        8.30       29.75     15.00 o 
   6   5   0     1689.12     1862.58     72.17 o 
   7   5   0     1936.39     1796.86     94.98 o 
   8   5   0      430.81      427.83     53.43 o 
   9   5   0      407.16      218.63     94.14 o 
   0   6   0     6820.81     6727.31    118.16 o 
   1   6   0       16.14       15.80      5.06 o 
   2   6   0      105.95      106.06     17.10 o 
   3   6   0     2865.69     2948.09     47.00 o 
   4   6   0      551.94      540.56     28.30 o 
   5   6   0     1832.77     1909.56     71.14 o 
   6   6   0        2.71      -16.46     16.46 o 
   7   6   0      243.54      279.17     40.34 o 
   8   6   0        5.52      -64.38     64.38 o 
   9   6   0        0.80      -54.61     54.61 o 
   1   7   0        6.60       22.06      7.08 o 
   2   7   0      120.28      235.71     22.39 o 
   3   7   0     9963.84    10247.67    403.76 o 
   4   7   0       43.28       58.46     10.76 o 
   5   7   0     1925.04     2051.00     60.64 o 
   6   7   0     3572.67     3672.41     93.78 o 
   7   7   0     3149.99     3352.07    124.46 o 
   8   7   0     2163.99     1912.35    145.82 o 
   0   8   0     7205.45     7893.67    147.54 o 
   1   8   0    19294.70    19125.77    150.72 o 
   2   8   0    32960.51    31493.24    670.35 o 
   3   8   0     1870.47     1983.83     58.06 o 
   4   8   0        4.49        2.92     19.87 o 
   5   8   0     3860.66     3868.64     72.61 o 
   6   8   0     2878.50     2840.72     75.66 o 
   7   8   0        5.66      -10.64     28.35 o 
   8   8   0      346.82      340.60     74.12 o 
   1   9   0     1705.87     1778.87     42.43 o 
   2   9   0     3362.88     3380.51    105.39 o 
   3   9   0      837.68      774.29     41.92 o 
   4   9   0     2578.91     2394.41    149.91 o 
   5   9   0     6340.49     6159.49    223.81 o 
   6   9   0     3785.66     3655.38    130.24 o 
   7   9   0      457.54      383.85     70.25 o 
   8   9   0      148.23       61.23    115.22 o 
   0  10   0        3.27       18.04     10.91 o 
   1  10   0        7.61        6.17      7.32 o 
   2  10   0     5933.84     5992.24    132.38 o 
   3  10   0     5077.47     5311.47    116.46 o 
   4  10   0      268.52      286.24     53.33 o 
   5  10   0       87.43       76.95     35.42 o 
   6  10   0     1960.84     1976.57    168.13 o 
   7  10   0     3566.02     3412.36    197.00 o 
   8  10   0      196.13       86.47     82.09 o 
   1  11   0     7707.64     7892.80     95.31 o 
   2  11   0     1057.83     1060.48     27.49 o 
   3  11   0       49.75       45.35     25.02 o 
   4  11   0     4589.52     4534.42     83.71 o 
   5  11   0     5965.52     5831.44    425.64 o 
   6  11   0     1993.05     1994.36    144.82 o 
   7  11   0     2694.98     2623.80    176.74 o 
   8  11   0     3013.84     3074.24    214.53 o 
   0  12   0    37900.13    36686.87    620.62 o 
   1  12   0    20205.47    19959.46    170.88 o 
   2  12   0     1670.26     1617.99     37.68 o 
   3  12   0    13952.51    14178.89    217.13 o 
   4  12   0    15265.53    15143.93    186.38 o 
   5  12   0     1111.84     1052.79    103.11 o 
   6  12   0      308.27      289.58     66.71 o 
   7  12   0       82.52       -3.86     47.68 o 
   1  13   0      112.23      109.98     15.46 o 
   2  13   0       27.82       28.77      7.89 o 
   3  13   0       47.35       19.32     17.46 o 
   4  13   0       48.24       48.24     37.11 o 
   5  13   0      454.73      539.24    110.06 o 
   6  13   0       15.20       12.92     43.86 o 
   7  13   0      218.49      127.47     54.21 o 
   0  14   0     9952.45     9852.50    281.23 o 
   1  14   0     7407.60     7585.06    115.93 o 
   2  14   0     3462.41     3406.64     62.59 o 
   3  14   0      712.21      662.48     54.61 o 
   4  14   0     1851.04     2018.91     83.55 o 
   5  14   0       96.07      153.91     50.56 o 
   6  14   0        4.26      -42.48     42.48 o 
   7  14   0      616.12      607.47    213.89 o 
   1  15   0     1751.60     1933.98     67.58 o 
   2  15   0     2542.48     2519.20     56.80 o 
   3  15   0     8256.15     7914.12    188.65 o 
   4  15   0     9375.66     9830.51    194.05 o 
   5  15   0     8198.58     8183.66    302.07 o 
   6  15   0     4275.78     4927.92    251.29 o 
   7  15   0     3961.35     4174.60    246.01 o 
   0  16   0     3118.64     3011.68    138.64 o 
   1  16   0     2752.90     2755.09     75.16 o 
   2  16   0      382.43      431.07     31.29 o 
   3  16   0     1119.41     1087.42     75.50 o 
   4  16   0     2319.86     2328.36    159.09 o 
   5  16   0      296.73      211.54     75.19 o 
   6  16   0      266.49      344.05    171.22 o 
   1  17   0      423.99      472.55     33.65 o 
   2  17   0     1979.74     2001.54     68.67 o 
   3  17   0      253.00      193.22     38.78 o 
   4  17   0      671.07      628.44    168.22 o 
   5  17   0      932.07     1004.18    116.82 o 
   6  17   0      417.97      597.65     99.25 o 
   0  18   0     2784.79     2663.11    216.68 o 
   1  18   0     5299.17     5236.29    127.54 o 
   2  18   0     4165.74     4244.36    154.94 o 
   3  18   0      839.35      821.28     71.01 o 
   4  18   0     2090.19     2247.99    165.80 o 
   5  18   0     2060.18     1763.38    155.55 o 
   1  19   0      758.82      653.16     64.60 o 
   2  19   0     1251.89     1334.37     91.01 o 
   3  19   0     3455.83     3471.94    146.55 o 
   4  19   0     1281.69     1135.31    120.87 o 
   5  19   0       67.65       46.67     46.95 o 
   0  20   0      209.60      218.71     45.94 o 
   1  20   0      555.95      556.16     67.69 o 
   2  20   0     4507.89     4553.23    171.45 o 
   3  20   0     1000.12     1080.32    170.83 o 
   4  20   0      193.39      189.96    100.12 o 
   1  21   0      442.06      393.61     54.20 o 
   2  21   0      285.04      252.97     48.40 o 
   3  21   0      290.32      466.42     82.67 o 
   4  21   0      479.68      412.76    105.68 o 
   0  22   0     2290.15     2060.23    222.42 o 
   1  22   0     1150.18      957.17    156.54 o 
   2  22   0     2069.57     2087.02    129.01 o 
   3  22   0     1654.15     1610.06    145.89 o 
   1  23   0     1131.57     1141.80    122.99 o 
  -9   1   1      275.75      311.35     64.30 o 
  -8   1   1     2182.10     2140.25    286.76 o 
  -7   1   1     3119.06     2984.95     88.82 o 
  -6   1   1     2573.54     2526.60     69.50 o 
  -5   1   1    12597.40    12305.29    144.10 o 
  -4   1   1    19692.81    19143.67    146.22 o 
  -3   1   1     1511.17     1453.37     33.90 o 
  -2   1   1    67143.70    63431.73    212.17 o 
  -1   1   1     9470.67     9615.53    103.25 o 
   1   1   1     5879.13     6051.12     83.02 o 
   2   1   1      134.58      159.54      8.32 o 
   3   1   1     1893.93     1965.94     38.95 o 
   4   1   1     1726.75     1761.11     45.51 o 
   5   1   1     2725.19     2695.61     62.93 o 
   6   1   1     3283.94     3318.81    110.15 o 
   7   1   1     3224.22     3218.22     99.07 o 
   8   1   1     2690.85     2873.83    165.57 o 
   9   1   1     2530.30     2447.27    165.01 o 
  -9   2   1      594.16      568.46     83.39 o 
  -8   2   1     2507.90     2453.31    113.49 o 
  -7   2   1     2239.86     2177.61     71.68 o 
  -6   2   1     1539.30     1506.20     51.68 o 
  -5   2   1       24.89       18.25      9.33 o 
  -4   2   1     9071.25     9349.22     95.61 o 
  -3   2   1     6537.20     6417.41     66.07 o 
  -2   2   1    31623.31    31885.29    215.59 o 
  -1   2   1     9780.81    10018.15    108.63 o 
   0   2   1    56081.23    49140.33    338.25 o 
   1   2   1    67346.43    60071.61    311.96 o 
   2   2   1      453.11      552.82     14.78 o 
   3   2   1    29512.81    28687.83    132.25 o 
   4   2   1    29067.26    27732.91    281.82 o 
   5   2   1     7049.07     7176.33     99.30 o 
   6   2   1     1553.12     1452.27     52.96 o 
   7   2   1     1301.53     1242.02     57.29 o 
   8   2   1     1009.16     1054.54     76.97 o 
   9   2   1        4.82      -24.52     39.65 o 
  -9   3   1      237.34      188.32     80.77 o 
  -8   3   1     2866.83     2585.17    119.14 o 
  -7   3   1     3163.54     3471.21    184.49 o 
  -6   3   1     5282.83     5141.63     81.37 o 
  -5   3   1      238.61      196.21     15.13 o 
  -4   3   1    20335.28    20757.93    206.01 o 
  -3   3   1      858.08      810.68     33.41 o 
  -2   3   1     7654.19     8175.24    136.23 o 
  -1   3   1     7464.94     7526.53     73.14 o 
   0   3   1     6111.68     6022.70     56.71 o 
   1   3   1     7610.56     7458.72    149.44 o 
   2   3   1     1242.97     1160.71     25.08 o 
   3   3   1      184.10      190.52     10.91 o 
   4   3   1     3071.41     2972.68     54.37 o 
   5   3   1     2564.01     2542.41     56.20 o 
   6   3   1      546.27      538.05     30.64 o 
   7   3   1      470.17      443.66     51.32 o 
   8   3   1      774.38      743.82     68.00 o 
   9   3   1      235.63      244.94     94.04 o 
  -9   4   1       56.78      -71.25     71.25 o 
  -8   4   1     1657.41     1571.58     94.50 o 
  -7   4   1     5032.43     4946.81    153.51 o 
  -6   4   1     2755.95     2579.68     91.86 o 
  -5   4   1     2167.92     2031.33     68.73 o 
  -4   4   1      552.05      536.52     29.35 o 
  -3   4   1    10900.35    11277.85    162.97 o 
  -2   4   1    10253.64    10915.78     92.43 o 
  -1   4   1     3480.94     3433.15     44.46 o 
   0   4   1     5935.62     6081.16     80.10 o 
   1   4   1     5224.07     5256.67    110.57 o 
   2   4   1      118.83      128.55      9.62 o 
   3   4   1     4385.95     4252.51     66.66 o 
   4   4   1    15076.98    14620.25    199.24 o 
   5   4   1      479.37      411.74     32.24 o 
   6   4   1      119.41      118.46     22.57 o 
   7   4   1       72.38       49.06     25.79 o 
   8   4   1      375.45      279.42     55.65 o 
   9   4   1     1165.78     1175.67    175.71 o 
  -9   5   1     1703.29     1950.25    230.55 o 
  -8   5   1      696.46      829.98     71.47 o 
  -7   5   1     6330.59     6328.89    173.85 o 
  -6   5   1     1237.91     1235.07     59.68 o 
  -5   5   1    11353.44    11391.41    157.21 o 
  -4   5   1     2217.48     2036.94     58.54 o 
  -3   5   1    18626.01    18486.25    250.28 o 
  -2   5   1    15233.73    15117.35    149.12 o 
  -1   5   1      433.69      545.89     17.90 o 
   0   5   1     1123.05      969.36     23.61 o 
   1   5   1     8633.43     9008.50    125.83 o 
   2   5   1     1218.13     1258.45     67.47 o 
   3   5   1     6622.66     6530.66     81.39 o 
   4   5   1     1429.37     1459.24     46.11 o 
   5   5   1        5.89       15.66     11.37 o 
   6   5   1     9985.64    10032.86    301.33 o 
   7   5   1     4784.78     5020.47    156.76 o 
   8   5   1     1526.31     1514.74     94.66 o 
   9   5   1     1956.77     2190.97    247.25 o 
  -9   6   1     2122.90     2410.45    260.66 o 
  -8   6   1      927.69      949.29    101.07 o 
  -7   6   1       15.52       10.42     20.56 o 
  -6   6   1      963.62      995.79     52.26 o 
  -5   6   1      158.59      144.95     21.46 o 
  -4   6   1      715.87      707.89     33.04 o 
  -3   6   1     2181.97     2045.09     45.08 o 
  -2   6   1    20277.38    20464.09    160.54 o 
  -1   6   1    20452.57    20304.48    104.63 o 
   0   6   1      826.81     1017.94     26.38 o 
   1   6   1     4869.80     4656.52     50.66 o 
   2   6   1    63240.97    61355.36    488.88 o 
   3   6   1     8372.63     8668.25    118.98 o 
   4   6   1      277.57      324.55     30.80 o 
   5   6   1     3168.93     3073.76     80.02 o 
   6   6   1     7670.78     7543.66    139.84 o 
   7   6   1      525.33      433.78     64.77 o 
   8   6   1       36.22      -42.33     42.33 o 
  -8   7   1       23.64       11.56     37.68 o 
  -7   7   1      369.71      317.32     42.68 o 
  -6   7   1     3747.21     3826.92     96.52 o 
  -5   7   1     1726.50     1727.84     72.21 o 
  -4   7   1       73.06       50.24      9.21 o 
  -3   7   1     8267.75     8792.73    216.13 o 
  -2   7   1     1997.34     1852.92     37.91 o 
  -1   7   1      775.62      769.16     22.63 o 
   0   7   1      394.71      374.31     17.55 o 
   1   7   1      470.94      494.86     19.03 o 
   2   7   1     3136.54     3510.62     81.99 o 
   3   7   1      576.93      544.89     29.69 o 
   4   7   1      618.24      716.61     28.66 o 
   5   7   1      607.27      641.98     39.30 o 
   6   7   1     1906.20     1947.12     68.34 o 
   7   7   1      583.79      498.54     50.88 o 
   8   7   1       54.46      -12.38     36.76 o 
  -8   8   1      416.37      565.76     88.87 o 
  -7   8   1     1223.28     1415.78    121.33 o 
  -6   8   1     2135.64     2048.54     65.92 o 
  -5   8   1      376.83      395.55     31.21 o 
  -4   8   1        0.90       10.80     10.61 o 
  -3   8   1     3212.90     3278.44     74.34 o 
  -2   8   1     4454.41     4118.84    117.36 o 
  -1   8   1      583.48      614.85     23.65 o 
   0   8   1      101.95      120.61     11.31 o 
   1   8   1    14315.03    14913.93    104.94 o 
   2   8   1     1461.74     1431.56     60.66 o 
   3   8   1     1702.57     1763.03     56.83 o 
   4   8   1      142.13       84.82     52.93 o 
   5   8   1       57.01       63.87     11.20 o 
   6   8   1      524.73      520.36     40.82 o 
   7   8   1      724.10      664.27     84.87 o 
   8   8   1       14.78       26.01     34.51 o 
  -8   9   1      657.99      623.54     98.97 o 
  -7   9   1     3268.40     3245.02    267.49 o 
  -6   9   1     2679.06     2797.33     86.30 o 
  -5   9   1     4142.25     4184.71    184.81 o 
  -4   9   1     5228.98     5072.13    188.03 o 
  -3   9   1     5657.57     5873.15    113.44 o 
  -2   9   1     3102.38     3237.90     61.14 o 
  -1   9   1     4632.92     4504.87     80.64 o 
   0   9   1     4190.66     4203.20     65.63 o 
   1   9   1      682.98      641.82     23.93 o 
   2   9   1        5.05       16.93     13.32 o 
   3   9   1      181.47      201.03     23.14 o 
   4   9   1     1223.05     1072.30     89.45 o 
   5   9   1     4050.68     4037.50    181.64 o 
   6   9   1     1412.76     1479.13     75.29 o 
   7   9   1     1370.83     1400.36    241.53 o 
   8   9   1     2343.83     2151.25    163.07 o 
  -8  10   1     1063.93     1093.33    233.06 o 
  -7  10   1      220.09      240.15     60.16 o 
  -6  10   1      160.98      146.47     46.91 o 
  -5  10   1      353.38      311.31     89.51 o 
  -4  10   1     1223.61     1163.94     96.20 o 
  -3  10   1     2649.56     2652.06     83.92 o 
  -2  10   1     2006.07     2033.93     52.43 o 
  -1  10   1    11308.79    11358.98    125.10 o 
   0  10   1    10149.81     9694.70    126.92 o 
   1  10   1    15022.10    15018.11    161.64 o 
   2  10   1    23396.32    23715.29    606.67 o 
   3  10   1    20508.64    20498.23    231.27 o 
   4  10   1    10106.81    10423.72    279.53 o 
   5  10   1     7919.12     8021.81    537.43 o 
   6  10   1     4112.96     4175.70    404.82 o 
   7  10   1      267.71      286.45     69.17 o 
   8  10   1      445.90      250.80     83.32 o 
  -8  11   1        1.04      -49.17     49.17 o 
  -7  11   1      345.64      361.63     72.10 o 
  -6  11   1        1.64      -35.13     35.13 o 
  -5  11   1      703.84      666.34    139.10 o 
  -4  11   1       79.21       34.60     61.28 o 
  -3  11   1     2642.83     2716.80     90.77 o 
  -2  11   1     3757.55     3921.25     92.57 o 
  -1  11   1     2385.15     2441.54     61.42 o 
   0  11   1      163.49      137.06     16.82 o 
   1  11   1      272.96      288.78     23.35 o 
   2  11   1       53.83       22.46     31.31 o 
   3  11   1      380.73      348.18     34.50 o 
   4  11   1      195.04      210.95     36.16 o 
   5  11   1      260.72      308.49     59.41 o 
   6  11   1      430.17      562.93     79.94 o 
   7  11   1      817.08      768.79    144.65 o 
   8  11   1       61.08       44.29     49.51 o 
  -8  12   1      376.65      330.66     79.63 o 
  -7  12   1       36.21       31.14     48.99 o 
  -6  12   1      423.16      370.62     67.96 o 
  -5  12   1     3472.92     3409.53    181.28 o 
  -4  12   1     1463.77     1447.26     57.72 o 
  -3  12   1      566.72      467.92     41.84 o 
  -2  12   1     3058.70     3159.38     60.85 o 
  -1  12   1     1756.17     1780.79     61.81 o 
   0  12   1     3018.79     3113.79     73.11 o 
   1  12   1     4440.28     4442.11     85.81 o 
   2  12   1     3355.27     3374.97    130.88 o 
   3  12   1      641.29      654.65     49.54 o 
   4  12   1       51.28       65.60     18.10 o 
   5  12   1      471.53      525.03     75.79 o 
   6  12   1      751.98      666.23     90.65 o 
   7  12   1     1240.27     1305.21    131.57 o 
  -7  13   1     2908.01     3274.82    206.46 o 
  -6  13   1     7725.87     7542.42    553.46 o 
  -5  13   1    15268.69    15533.29   1019.84 o 
  -4  13   1    10159.34    10532.43    173.30 o 
  -3  13   1     4483.78     4630.86    131.90 o 
  -2  13   1     6352.46     6559.43     90.77 o 
  -1  13   1    15998.47    15882.85    204.41 o 
   0  13   1     9285.11     9326.25    227.68 o 
   1  13   1      685.83      729.85     37.62 o 
   2  13   1     2470.23     2413.18     42.95 o 
   3  13   1     2151.56     2070.80     88.73 o 
   4  13   1     3601.30     3868.06    108.89 o 
   5  13   1     6943.14     7406.98    274.48 o 
   6  13   1     4540.65     4889.71    239.61 o 
   7  13   1     1295.04     1374.97    138.63 o 
  -7  14   1      379.85      269.98     71.53 o 
  -6  14   1      393.58      367.74     73.40 o 
  -5  14   1      763.17      735.47     92.64 o 
  -4  14   1      173.12      153.43     25.97 o 
  -3  14   1      505.21      435.98     44.76 o 
  -2  14   1      102.70      100.48     23.42 o 
  -1  14   1     3774.37     3866.27     91.32 o 
   0  14   1    18250.23    18356.32    174.13 o 
   1  14   1     8898.20     9088.48    151.24 o 
   2  14   1       61.96       67.38     11.73 o 
   3  14   1     2776.37     2988.40    111.22 o 
   4  14   1     9882.51    10615.36    192.72 o 
   5  14   1     2906.55     3192.20    202.48 o 
   6  14   1      165.06       81.18     45.87 o 
   7  14   1     1293.97     1235.44    136.91 o 
  -7  15   1     1015.71     1156.98    135.46 o 
  -6  15   1      314.26      293.80     67.96 o 
  -5  15   1       72.56       23.02     62.55 o 
  -4  15   1      503.14      504.71     46.70 o 
  -3  15   1      128.18       79.13     29.59 o 
  -2  15   1     1875.93     1908.79     54.08 o 
  -1  15   1       24.52       24.96     18.55 o 
   0  15   1     1099.17      544.54    287.40 o 
   1  15   1      421.29      424.21     29.84 o 
   2  15   1      949.34      923.25     40.13 o 
   3  15   1      370.55      294.81     40.96 o 
   4  15   1      683.44      628.69     52.25 o 
   5  15   1      257.83      346.49     71.23 o 
   6  15   1      384.20      437.98    125.73 o 
   7  15   1       52.51       70.53     57.27 o 
  -6  16   1     1954.11     1924.80    164.70 o 
  -5  16   1      619.80      565.41     89.55 o 
  -4  16   1     2311.20     2470.90    162.60 o 
  -3  16   1        4.95      -29.94     32.77 o 
  -2  16   1      628.47      679.31     38.83 o 
  -1  16   1     7337.77     7507.65    125.10 o 
   0  16   1    10601.45    10602.09    270.45 o 
   1  16   1     2603.31     2593.42     72.32 o 
   2  16   1     6885.93     7194.71    115.08 o 
   3  16   1     5896.31     6168.15    173.54 o 
   4  16   1     4386.82     4525.72    221.28 o 
   5  16   1     3855.43     4103.58    255.10 o 
   6  16   1      475.79      399.71    127.83 o 
  -6  17   1     3873.47     4351.59    248.31 o 
  -5  17   1     2851.84     2827.13    189.65 o 
  -4  17   1     3734.32     3896.99    253.26 o 
  -3  17   1    10012.63    10694.78    318.50 o 
  -2  17   1     1704.62     1741.48     68.26 o 
  -1  17   1       32.82       24.60     21.43 o 
   0  17   1      527.82      515.42     44.21 o 
   1  17   1     1148.81     1217.60     59.01 o 
   2  17   1      264.02      260.65     24.34 o 
   3  17   1     1682.43     1707.36    132.85 o 
   4  17   1     1551.54     1576.42    135.29 o 
   5  17   1       49.00       11.61     50.63 o 
   6  17   1     2462.30     2755.76    200.72 o 
  -5  18   1       59.40       22.35     44.08 o 
  -4  18   1      188.88      211.31     60.86 o 
  -3  18   1      515.11      457.51     55.28 o 
  -2  18   1     3783.04     3853.97    147.88 o 
  -1  18   1     2533.19     2607.55    105.57 o 
   0  18   1      273.43      243.36     50.93 o 
   1  18   1     1808.23     1814.72     75.72 o 
   2  18   1     3653.12     3566.82    143.72 o 
   3  18   1      437.12      437.26     54.21 o 
   4  18   1      212.58      160.89     63.09 o 
   5  18   1      151.93       37.33     44.77 o 
  -5  19   1       27.43      -62.57     62.57 o 
  -4  19   1      849.04      856.31    194.08 o 
  -3  19   1      285.13      297.33     49.85 o 
  -2  19   1        6.31      -15.52     22.21 o 
  -1  19   1      100.66       88.72     37.51 o 
   0  19   1      323.36      224.00     53.10 o 
   1  19   1        2.11        0.55     25.85 o 
   2  19   1       19.65       10.35     36.08 o 
   3  19   1      194.17      105.04     35.76 o 
   4  19   1      156.93      103.07     45.33 o 
   5  19   1      279.78      195.85     62.24 o 
  -4  20   1     1043.26     1111.57    122.91 o 
  -3  20   1      914.09      773.54     99.18 o 
  -2  20   1     2270.88     2342.42    123.83 o 
  -1  20   1     2535.91     2526.84    151.81 o 
   0  20   1     2884.11     2963.79    105.75 o 
   1  20   1     3090.66     3118.26    139.42 o 
   2  20   1     2943.25     2866.71    137.23 o 
   3  20   1     2456.00     2434.06    171.87 o 
   4  20   1     1454.04     1439.06    140.18 o 
  -4  21   1     2386.01     2498.96    184.42 o 
  -3  21   1     2404.48     2537.32    263.74 o 
  -2  21   1     1621.90     1601.00    116.43 o 
  -1  21   1       37.53       56.51     26.86 o 
   0  21   1      104.64       26.24     96.65 o 
   1  21   1      294.69      213.57     61.62 o 
   2  21   1      178.22      149.11     39.23 o 
   3  21   1      679.86      517.87     86.45 o 
  -3  22   1        1.85      -26.36     26.36 o 
  -2  22   1     1962.62     2075.83    123.68 o 
  -1  22   1     1412.58     1372.27    173.19 o 
   0  22   1     1094.17     1022.02    115.39 o 
   1  22   1     2593.00     2643.05    177.09 o 
   2  22   1     3174.45     3203.43    185.10 o 
  -1  23   1        4.73      -36.45     56.98 o 
   0  23   1      422.03      287.49     70.76 o 
   1  23   1       48.58       -2.43     50.70 o 
  -9   0   2      226.23      212.17     70.11 o 
  -8   0   2     1467.22     1422.27    165.60 o 
  -7   0   2     6628.00     6489.74    185.96 o 
  -6   0   2     5922.55     5943.77    177.56 o 
  -5   0   2     1801.85     1793.69     71.29 o 
  -4   0   2     1695.39     1618.59     60.30 o 
  -3   0   2     6087.64     6285.45    140.40 o 
  -2   0   2     1003.75     1104.77     50.92 o 
  -1   0   2    22185.30    22882.11    251.57 o 
   1   0   2    72379.40    64324.71   3049.81 o 
   2   0   2     5706.70     6235.96     90.93 o 
   3   0   2    15142.71    14479.09    179.51 o 
   4   0   2    76297.17    70207.94   1029.16 o 
   5   0   2    20452.93    20028.89    248.14 o 
   6   0   2     3005.51     3047.82    136.13 o 
   7   0   2     9332.22     9527.51    377.01 o 
   8   0   2    10074.50    10473.30    445.20 o 
   9   0   2      826.76      605.25    119.90 o 
  -9   1   2       52.62       31.45     49.30 o 
  -8   1   2      415.00      390.71     66.60 o 
  -7   1   2     3582.85     3459.58     94.44 o 
  -6   1   2      679.85      675.57     36.97 o 
  -5   1   2      862.45      848.74     34.93 o 
  -4   1   2     4053.80     3594.35     62.67 o 
  -3   1   2     1683.43     1472.37     44.55 o 
  -2   1   2    48416.45    49169.30    267.62 o 
  -1   1   2    20154.52    19818.47    328.63 o 
   0   1   2     1612.42     1770.52     43.40 o 
   1   1   2    14023.73    13877.99     90.69 o 
   2   1   2       73.56      150.54      8.94 o 
   3   1   2     4095.76     4239.27     52.81 o 
   4   1   2      349.05      398.91     19.54 o 
   5   1   2     1788.49     1778.66     52.67 o 
   6   1   2      224.54      187.40     21.79 o 
   7   1   2       78.98       97.44     20.69 o 
   8   1   2     1579.89     1745.26    167.78 o 
   9   1   2     1612.00     1450.58    131.36 o 
  -9   2   2       54.31       -6.62     30.05 o 
  -8   2   2     1362.64     1398.80     86.85 o 
  -7   2   2     1960.59     2022.99     68.14 o 
  -6   2   2     3794.08     3859.86    105.35 o 
  -5   2   2     1029.22      968.90     37.34 o 
  -4   2   2      156.15      212.51     16.47 o 
  -3   2   2    13254.65    13444.85    108.63 o 
  -2   2   2    18669.76    19155.99    218.98 o 
  -1   2   2     7907.12     7830.77     59.38 o 
   0   2   2      245.06      225.45     13.50 o 
   1   2   2      586.93      591.70     20.23 o 
   2   2   2      929.74      930.16     21.99 o 
   3   2   2      249.82      233.74     15.09 o 
   4   2   2     7672.98     7837.54     74.86 o 
   5   2   2     1349.53     1260.87     41.29 o 
   6   2   2      618.43      666.27     37.47 o 
   7   2   2        0.26       -1.50     15.16 o 
   8   2   2      382.92      399.56     51.67 o 
   9   2   2      489.26      509.08    127.54 o 
  -9   3   2      346.08      170.21     81.56 o 
  -8   3   2      443.25      465.82     74.77 o 
  -7   3   2      636.51      678.13     59.45 o 
  -6   3   2     3772.64     3536.73     67.45 o 
  -5   3   2     3877.65     3954.04     63.49 o 
  -4   3   2    39657.01    39655.63    202.80 o 
  -3   3   2    11965.61    12180.12    133.48 o 
  -2   3   2    75328.18    73212.45    453.55 o 
  -1   3   2    28684.90    28769.63    119.58 o 
   0   3   2    22282.70    21978.91    120.66 o 
   1   3   2    17159.44    17210.88    104.85 o 
   2   3   2    22687.18    22712.16    151.63 o 
   3   3   2      664.07      734.12     23.64 o 
   4   3   2      308.37      319.85     15.29 o 
   5   3   2      458.29      484.13     26.64 o 
   6   3   2     2454.72     2381.06     65.71 o 
   7   3   2     3652.64     3492.45    131.26 o 
   8   3   2     1224.52     1315.30     90.07 o 
   9   3   2     1451.35     1574.08    205.53 o 
  -9   4   2     4009.65     4122.28    325.31 o 
  -8   4   2     2615.71     2513.64    125.65 o 
  -7   4   2     2172.88     2218.49    103.66 o 
  -6   4   2     1330.82     1277.28     79.42 o 
  -5   4   2      325.00      367.16     31.21 o 
  -4   4   2       39.84       45.93     14.35 o 
  -3   4   2      859.71      824.88     34.89 o 
  -2   4   2     2790.26     2745.98     47.04 o 
  -1   4   2    13527.85    13376.74    110.48 o 
   0   4   2     5567.67     5508.06     59.06 o 
   1   4   2    21124.89    20899.11    660.99 o 
   2   4   2    30173.57    28562.59    164.93 o 
   3   4   2    14847.87    14771.59     96.31 o 
   4   4   2     1956.60     1971.58     44.71 o 
   5   4   2     4979.23     4680.55    105.75 o 
   6   4   2     4132.08     4032.52    172.71 o 
   7   4   2     2675.54     2483.78    112.02 o 
   8   4   2       76.80       47.39     26.27 o 
   9   4   2      295.69      318.40    102.07 o 
  -9   5   2      435.05      530.88    134.96 o 
  -8   5   2     2189.19     2134.32    110.25 o 
  -7   5   2     1659.87     1577.77     88.16 o 
  -6   5   2    12749.12    12245.19    232.49 o 
  -5   5   2     5947.74     5805.70    114.58 o 
  -4   5   2     6396.82     6643.44    116.68 o 
  -3   5   2    11263.04    11568.38    194.47 o 
  -2   5   2     6443.28     6420.59     59.15 o 
  -1   5   2      478.80      553.84     18.19 o 
   0   5   2     1836.74     1822.02     34.30 o 
   1   5   2      390.42      433.60     16.00 o 
   2   5   2      428.18      483.75     24.48 o 
   3   5   2       55.25       61.19      6.56 o 
   4   5   2      515.15      450.31     18.27 o 
   5   5   2     1489.20     1394.41     56.47 o 
   6   5   2        3.20        8.99     15.71 o 
   7   5   2      339.67      319.15     43.22 o 
   8   5   2      213.82      189.73     36.66 o 
   9   5   2       26.12       -0.71     59.86 o 
  -9   6   2      326.14      140.43     84.28 o 
  -8   6   2      277.32      303.93     62.75 o 
  -7   6   2      645.87      651.75     58.05 o 
  -6   6   2      774.47      834.43     48.92 o 
  -5   6   2       20.17       47.34     14.52 o 
  -4   6   2      147.44      139.50     17.04 o 
  -3   6   2     1308.88     1380.25     34.41 o 
  -2   6   2        8.42       39.56      5.90 o 
  -1   6   2     3020.82     2811.94     44.65 o 
   0   6   2      998.68      940.82     33.09 o 
   1   6   2      980.13     1018.59     31.90 o 
   2   6   2     4650.49     4675.88    217.83 o 
   3   6   2      467.59      404.38     16.01 o 
   4   6   2     7554.68     7936.00    109.18 o 
   5   6   2      784.28      789.76     41.31 o 
   6   6   2      291.62      331.55     32.97 o 
   7   6   2       55.45       28.23     21.89 o 
   8   6   2      879.56      929.24    150.82 o 
  -8   7   2      698.09      662.72     87.79 o 
  -7   7   2     3177.64     3210.44    121.94 o 
  -6   7   2     9081.29     8933.00    165.56 o 
  -5   7   2    10577.80    10465.84    217.90 o 
  -4   7   2     7974.10     8070.61    113.00 o 
  -3   7   2    14921.41    14138.03    253.36 o 
  -2   7   2    24975.28    25074.09    189.13 o 
  -1   7   2     3025.00     2951.01     46.35 o 
   0   7   2     1753.12     1787.94     43.31 o 
   1   7   2     4485.96     4295.36     70.49 o 
   2   7   2     3286.93     3589.97    103.28 o 
   3   7   2      480.45      487.58     53.47 o 
   4   7   2     1263.96     1320.60     46.33 o 
   5   7   2      235.75      232.31     21.57 o 
   6   7   2      548.21      563.12     38.52 o 
   7   7   2     2851.94     2915.61    118.27 o 
   8   7   2     1444.41     1449.21    129.69 o 
  -8   8   2     1009.05     1054.97    204.97 o 
  -7   8   2       66.31       22.01     33.26 o 
  -6   8   2       49.35       55.66     18.97 o 
  -5   8   2     1115.65     1096.43     49.93 o 
  -4   8   2     1134.08     1230.03     36.74 o 
  -3   8   2     1737.49     1778.92     43.80 o 
  -2   8   2     4966.12     4809.53     62.03 o 
  -1   8   2     4776.48     4419.49     60.94 o 
   0   8   2     8254.23     8580.20     90.16 o 
   1   8   2     5121.62     4804.91     65.99 o 
   2   8   2    45328.84    45721.95    468.68 o 
   3   8   2     9790.55     9851.47    238.81 o 
   4   8   2      698.89      783.59     74.39 o 
   5   8   2     4167.07     4324.03    164.35 o 
   6   8   2    10480.71    10920.38    197.32 o 
   7   8   2      709.99      574.24     80.58 o 
   8   8   2       72.44       -0.53     36.91 o 
  -8   9   2       83.75      121.31     53.98 o 
  -7   9   2      355.43      337.22     65.78 o 
  -6   9   2     1965.26     1755.87     77.10 o 
  -5   9   2     6354.89     6374.83     85.59 o 
  -4   9   2        4.25       -0.04     22.73 o 
  -3   9   2      158.26      170.26     16.42 o 
  -2   9   2    11226.47    10763.74    207.22 o 
  -1   9   2     2773.58     2619.51     50.52 o 
   0   9   2      231.52      274.47     17.67 o 
   1   9   2     8958.26     9123.84     91.88 o 
   2   9   2     8956.10     9422.57    222.28 o 
   3   9   2      691.79      657.35     51.20 o 
   4   9   2     2171.30     2059.16     39.00 o 
   5   9   2        9.36       -7.55     32.09 o 
   6   9   2      150.82      149.73     23.17 o 
   7   9   2      522.94      504.05     78.44 o 
   8   9   2      269.87      236.48     63.79 o 
  -8  10   2     4009.01     4116.18    421.68 o 
  -7  10   2      621.56      560.81     85.55 o 
  -6  10   2       64.93       15.59     34.14 o 
  -5  10   2     2059.32     1971.97    130.98 o 
  -4  10   2      543.14      561.65     68.74 o 
  -3  10   2     8624.89     8560.69    174.86 o 
  -2  10   2     7998.14     7751.51    152.45 o 
  -1  10   2     1977.90     2084.90     50.58 o 
   0  10   2       55.76      103.10     12.35 o 
   1  10   2     5453.28     5493.64     82.46 o 
   2  10   2     7030.85     7017.91    144.68 o 
   3  10   2     3445.31     3600.38    137.52 o 
   4  10   2       31.54       51.05      9.16 o 
   5  10   2      153.60      156.26     63.88 o 
   6  10   2     2229.06     2204.37    152.04 o 
   7  10   2      978.40     1088.62    116.99 o 
   8  10   2      146.79      103.04     44.44 o 
  -8  11   2      352.54      345.68     75.79 o 
  -7  11   2      562.69      625.03     93.14 o 
  -6  11   2     1182.46     1302.46    117.12 o 
  -5  11   2     2463.01     2338.54    147.49 o 
  -4  11   2     6125.69     5866.55    167.16 o 
  -3  11   2     9980.86    10428.96    177.48 o 
  -2  11   2     9589.60     9543.01    150.40 o 
  -1  11   2    23907.13    23450.71    233.28 o 
   0  11   2    15151.64    14722.25    218.95 o 
   1  11   2     1099.64     1033.39     36.95 o 
   2  11   2       75.75       91.10     24.26 o 
   3  11   2     3817.62     3753.86    171.09 o 
   4  11   2      162.41      137.88     29.42 o 
   5  11   2     4625.10     4487.15    205.01 o 
   6  11   2     1835.06     1605.52    133.14 o 
   7  11   2       14.57        2.07     31.22 o 
   8  11   2     1988.18     1970.99    167.97 o 
  -8  12   2     1320.73     1189.96    134.56 o 
  -7  12   2     5795.49     5904.97    269.95 o 
  -6  12   2     3165.52     3185.36    186.23 o 
  -5  12   2     2123.07     2214.48    194.88 o 
  -4  12   2     1553.35     1469.17     59.90 o 
  -3  12   2        4.77       34.54     19.32 o 
  -2  12   2     2482.49     2628.70     72.62 o 
  -1  12   2       65.98       33.64     15.51 o 
   0  12   2    12813.65    12331.89    153.83 o 
   1  12   2    11904.11    11924.48    130.36 o 
   2  12   2     4103.57     4125.78    107.08 o 
   3  12   2    11875.14    12005.57    205.33 o 
   4  12   2    27753.73    28282.14    278.56 o 
   5  12   2     8923.66     8871.86    367.17 o 
   6  12   2     1279.81     1167.33    118.69 o 
   7  12   2     3283.94     3737.09    218.65 o 
  -7  13   2       22.52       30.59     41.86 o 
  -6  13   2     1183.66     1079.43    116.33 o 
  -5  13   2      278.48      330.32     66.11 o 
  -4  13   2      801.64      796.03     50.26 o 
  -3  13   2     1251.17     1305.09     99.45 o 
  -2  13   2      323.58      339.86     31.08 o 
  -1  13   2       95.38      113.36     20.02 o 
   0  13   2     1659.88     1741.07     60.37 o 
   1  13   2       87.98       75.96     15.03 o 
   2  13   2       20.29        6.40     15.57 o 
   3  13   2        4.21       14.34     20.06 o 
   4  13   2      679.65      624.78     46.72 o 
   5  13   2      312.81      237.67     58.47 o 
   6  13   2        3.92       11.81     36.29 o 
   7  13   2      174.72      141.39     66.81 o 
  -7  14   2     1052.04     1373.81    141.10 o 
  -6  14   2     1026.65      950.09    168.10 o 
  -5  14   2      197.40      253.24     63.44 o 
  -4  14   2      615.28      640.30     50.59 o 
  -3  14   2      130.48      115.11     26.41 o 
  -2  14   2        4.27       -8.69      9.53 o 
  -1  14   2      455.39      447.97     36.03 o 
   0  14   2     1479.99     1575.41     68.35 o 
   1  14   2       10.56       33.45     11.49 o 
   2  14   2      253.43      259.29     18.35 o 
   3  14   2     1993.24     1994.16    100.58 o 
   4  14   2     6538.34     6571.18    154.67 o 
   5  14   2     4527.59     4793.00    279.78 o 
   6  14   2     3152.42     3094.69    196.38 o 
   7  14   2      843.06      980.97    122.17 o 
  -7  15   2      875.47      825.79    113.07 o 
  -6  15   2     1905.42     1730.71    150.38 o 
  -5  15   2     3703.40     3961.05    253.18 o 
  -4  15   2     5663.97     5801.40    160.18 o 
  -3  15   2     7218.34     7342.00    182.69 o 
  -2  15   2     9432.22     9408.52    126.78 o 
  -1  15   2    14605.45    14640.04    199.72 o 
   0  15   2    12431.72     9114.37   2680.33 o 
   1  15   2    10491.13    10685.27    158.69 o 
   2  15   2      664.93      687.80     31.53 o 
   3  15   2     1400.90     1220.84     76.73 o 
   4  15   2        3.46       55.17     52.56 o 
   5  15   2       29.48       97.95     42.28 o 
   6  15   2      369.61      374.46     75.47 o 
   7  15   2      988.62     1083.50    133.43 o 
  -6  16   2      488.45      422.85    129.74 o 
  -5  16   2       77.03      111.87     46.40 o 
  -4  16   2        8.30      -24.07     40.38 o 
  -3  16   2      275.14      260.69     40.80 o 
  -2  16   2      354.73      371.26     27.47 o 
  -1  16   2     1117.85     1162.15     51.14 o 
   0  16   2     3256.62     3380.25    104.48 o 
   1  16   2      698.48      703.57     38.34 o 
   2  16   2     3136.04     3122.70     71.94 o 
   3  16   2      699.44      790.82     65.74 o 
   4  16   2     5966.28     5920.11    253.91 o 
   5  16   2     1259.85     1150.26    122.35 o 
   6  16   2      416.20      291.75     71.50 o 
  -6  17   2        1.01       96.18     61.34 o 
  -5  17   2      165.73      129.59     52.24 o 
  -4  17   2      278.12      231.81     59.79 o 
  -3  17   2      252.29      223.67     43.17 o 
  -2  17   2      673.96      644.44     44.42 o 
  -1  17   2      193.41      200.55     25.07 o 
   0  17   2       28.67       43.34     18.54 o 
   1  17   2      138.85      126.43     23.61 o 
   2  17   2     2271.49     2066.42    161.99 o 
   3  17   2      163.58      123.09     72.16 o 
   4  17   2      844.80     1078.98    113.62 o 
   5  17   2      176.00      197.45     60.89 o 
   6  17   2      217.23       91.40     52.63 o 
  -5  18   2        4.84      -18.05     68.04 o 
  -4  18   2      912.76      941.33    110.88 o 
  -3  18   2        0.80      -29.82     29.82 o 
  -2  18   2      124.57       90.56     31.21 o 
  -1  18   2     5052.41     5253.45    130.30 o 
   0  18   2     3834.83     3864.22    196.71 o 
   1  18   2     3358.52     3700.68    107.44 o 
   2  18   2     1762.64     1795.76    103.34 o 
   3  18   2     5408.30     5702.07    321.19 o 
   4  18   2     1281.46     1365.52    132.79 o 
   5  18   2     3375.57     3670.98    225.11 o 
  -5  19   2     2672.00     2677.72    194.05 o 
  -4  19   2     4349.80     4681.61    258.31 o 
  -3  19   2     8285.67     8119.68    222.02 o 
  -2  19   2     5894.32     6125.98    191.89 o 
  -1  19   2      498.98      532.20     57.76 o 
   0  19   2      191.83      161.59     31.78 o 
   1  19   2     3585.07     3417.06    141.61 o 
   2  19   2     1022.39     1056.46     82.57 o 
   3  19   2     1930.44     2060.52    114.09 o 
   4  19   2       21.47        4.39     90.79 o 
   5  19   2        2.24       24.16     52.90 o 
  -4  20   2      334.09      169.19    103.06 o 
  -3  20   2      484.97      400.83    106.30 o 
  -2  20   2     2355.67     2053.77    168.65 o 
  -1  20   2     2039.11     1895.75    107.42 o 
   0  20   2        6.84      -18.44     18.44 o 
   1  20   2     1076.88     1091.15     85.83 o 
   2  20   2     5546.44     5724.03    193.67 o 
   3  20   2     1019.81     1040.89    115.13 o 
   4  20   2       85.04        2.71     47.75 o 
  -4  21   2     1173.05     1563.99    148.41 o 
  -3  21   2     1766.85     2020.36    160.03 o 
  -2  21   2      688.40      813.27     83.12 o 
  -1  21   2      363.79      387.09     52.20 o 
   0  21   2      455.48      433.86    113.70 o 
   1  21   2       92.54       47.99     42.64 o 
   2  21   2      838.86      865.02     80.49 o 
   3  21   2      308.80      157.54     55.66 o 
  -2  22   2      736.58      676.06     72.74 o 
  -1  22   2     1716.90     1844.78    200.08 o 
   0  22   2      809.07      682.12     95.94 o 
   1  22   2     1939.29     1769.22    147.48 o 
   2  22   2     3412.05     3814.85    212.93 o 
  -1  23   2     5771.48     6056.29    277.39 o 
   0  23   2     1288.83     1323.13    133.88 o 
   1  23   2      375.50      406.20    177.67 o 
  -9   1   3        4.59        4.37     35.91 o 
  -8   1   3      125.55      162.62     83.45 o 
  -7   1   3        1.40        6.31     17.32 o 
  -6   1   3       91.88      104.12     16.95 o 
  -5   1   3       30.39       49.42     15.18 o 
  -4   1   3     2147.42     1986.87     57.10 o 
  -3   1   3    11526.91    11890.22    143.73 o 
  -2   1   3     1698.21     1937.43     56.31 o 
  -1   1   3    58895.30    55258.04    314.08 o 
   0   1   3    20206.48    19835.94    192.50 o 
   1   1   3     3562.39     3620.91     46.38 o 
   2   1   3     9730.62     9651.81     74.99 o 
   3   1   3     7522.92     7199.24     72.95 o 
   4   1   3     4328.56     4347.62     63.09 o 
   5   1   3     2011.44     2098.63     45.98 o 
   6   1   3      176.10      184.07     26.64 o 
   7   1   3      157.86      186.39     26.67 o 
   8   1   3       90.18      134.98     45.26 o 
   9   1   3      485.17      494.66     85.78 o 
  -9   2   3     1633.71     1598.86    130.71 o 
  -8   2   3     1776.20     1543.63     91.72 o 
  -7   2   3     7892.90     7885.31    133.88 o 
  -6   2   3     5064.28     4986.22    104.58 o 
  -5   2   3     2164.79     2025.52     52.02 o 
  -4   2   3      351.87      422.50     21.07 o 
  -3   2   3      222.60      233.32     21.04 o 
  -2   2   3     2131.51     2084.24     58.98 o 
  -1   2   3       15.05       19.81      6.27 o 
   0   2   3     5017.07     5206.34     74.71 o 
   1   2   3      107.18       68.11      7.60 o 
   2   2   3      860.86      749.33     24.43 o 
   3   2   3     8693.91     8735.44     94.81 o 
   4   2   3    34073.75    32962.11    170.33 o 
   5   2   3    16530.81    16349.46    132.43 o 
   6   2   3     1725.81     1713.74     62.39 o 
   7   2   3     6813.38     6724.07    139.39 o 
   8   2   3     7394.59     7313.52    203.93 o 
   9   2   3     1966.96     2177.53    156.21 o 
  -9   3   3      158.06      225.10     79.97 o 
  -8   3   3       70.92       37.98     37.90 o 
  -7   3   3     1898.49     1763.32     95.42 o 
  -6   3   3      293.01      329.43     37.94 o 
  -5   3   3       25.45       26.87      8.59 o 
  -4   3   3      282.63      387.14     27.81 o 
  -3   3   3    32845.80    32986.25    333.47 o 
  -2   3   3     4551.98     4509.39     65.02 o 
  -1   3   3     9213.09     9492.49     80.93 o 
   0   3   3    20311.41    19559.09    132.18 o 
   1   3   3    17977.63    18334.96    128.26 o 
   2   3   3       89.56      144.21     16.63 o 
   3   3   3      228.19      202.49     13.95 o 
   4   3   3     1200.94     1193.61     35.91 o 
   5   3   3       93.42      114.04     12.91 o 
   6   3   3      103.45      122.28     24.31 o 
   7   3   3       41.84       85.77     45.82 o 
   8   3   3     1119.55     1052.01     89.72 o 
   9   3   3      531.63      427.51    112.64 o 
  -9   4   3       50.37      -49.16     68.23 o 
  -8   4   3      117.57      155.74     37.58 o 
  -7   4   3       12.45       24.78     27.79 o 
  -6   4   3    12574.76    12011.24    186.66 o 
  -5   4   3     1688.04     1550.18     62.15 o 
  -4   4   3      402.71      597.20     29.07 o 
  -3   4   3    17170.04    16653.47    248.81 o 
  -2   4   3    31898.35    32515.35    408.91 o 
  -1   4   3    10008.04    10540.81     87.88 o 
   0   4   3     9720.34     9910.18     92.05 o 
   1   4   3    16374.74    16585.54    139.70 o 
   2   4   3      941.09      943.13     28.91 o 
   3   4   3        8.56       15.86      5.61 o 
   4   4   3        2.46        1.18      4.93 o 
   5   4   3      115.09      148.81     20.18 o 
   6   4   3       56.85       50.96     19.04 o 
   7   4   3      310.89      391.69     49.33 o 
   8   4   3     2667.52     2658.30    124.84 o 
   9   4   3      196.22      317.79    100.87 o 
  -9   5   3       36.99        6.85     59.82 o 
  -8   5   3      979.76      915.52     94.24 o 
  -7   5   3       70.15       39.89     26.92 o 
  -6   5   3     6073.58     6019.76    131.17 o 
  -5   5   3     8489.70     8370.10    139.81 o 
  -4   5   3    17997.18    17843.85    277.01 o 
  -3   5   3    13617.47    12898.38    263.50 o 
  -2   5   3    17309.95    17298.45    120.62 o 
  -1   5   3    25511.77    24509.80    143.07 o 
   0   5   3    11491.14    11168.19     94.06 o 
   1   5   3    17367.27    17032.11    118.06 o 
   2   5   3    13562.01    13981.71    126.13 o 
   3   5   3     1881.77     1843.61     43.20 o 
   4   5   3      157.20      145.12     11.70 o 
   5   5   3      225.43      216.11     16.17 o 
   6   5   3       49.97       72.93     19.25 o 
   7   5   3     2429.06     2378.33    111.44 o 
   8   5   3      117.47      140.34     99.84 o 
  -9   6   3     4706.12     5256.05    377.84 o 
  -8   6   3     9477.30     8996.32    449.13 o 
  -7   6   3     1353.95     1444.13     84.36 o 
  -6   6   3     8510.37     8514.17    153.72 o 
  -5   6   3     7826.79     7632.86    131.56 o 
  -4   6   3    15718.80    16464.56    171.09 o 
  -3   6   3     1339.32     1380.18     42.60 o 
  -2   6   3     1942.03     1926.76     41.20 o 
  -1   6   3      630.59      644.28     22.60 o 
   0   6   3     1819.23     1973.72     47.71 o 
   1   6   3     3720.27     3510.98     52.86 o 
   2   6   3    32114.13    30883.87    219.20 o 
   3   6   3    17105.37    16576.04    155.56 o 
   4   6   3      512.92      561.45     21.75 o 
   5   6   3     5695.44     5610.57    109.98 o 
   6   6   3    21101.00    20896.92    237.56 o 
   7   6   3     3190.10     3139.29    137.01 o 
   8   6   3      323.30      277.97     63.41 o 
  -8   7   3      531.91      481.59     77.22 o 
  -7   7   3      303.62      266.99     36.72 o 
  -6   7   3     1276.66     1239.23     58.17 o 
  -5   7   3     7802.69     7546.68    125.68 o 
  -4   7   3      401.65      412.01     24.78 o 
  -3   7   3        7.02       23.74      7.92 o 
  -2   7   3    18653.59    18686.08    188.61 o 
  -1   7   3    11683.13    11559.67     99.56 o 
   0   7   3       85.13      117.84     11.07 o 
   1   7   3     3451.17     3455.97     55.58 o 
   2   7   3     5832.95     5796.78     92.03 o 
   3   7   3      954.94      995.47     41.30 o 
   4   7   3      108.25      127.68     10.61 o 
   5   7   3        0.30        3.10     16.32 o 
   6   7   3       30.99       67.97     16.17 o 
   7   7   3      155.08      174.94     33.75 o 
   8   7   3       91.47       52.38     70.75 o 
  -8   8   3     2048.00     1974.95    254.27 o 
  -7   8   3      386.97      323.21     60.46 o 
  -6   8   3        1.24       30.47     17.50 o 
  -5   8   3     1963.76     2044.51     62.99 o 
  -4   8   3     4285.59     4211.22     70.97 o 
  -3   8   3     1711.71     1613.88     37.47 o 
  -2   8   3     1855.37     1857.86     40.94 o 
  -1   8   3      413.04      398.21     21.24 o 
   0   8   3     4648.92     5190.81     81.35 o 
   1   8   3     5369.09     5064.84     86.78 o 
   2   8   3    29153.63    29886.15    590.25 o 
   3   8   3      731.31      755.33     29.10 o 
   4   8   3     1767.60     1904.49     88.08 o 
   5   8   3     2063.41     2082.38     43.49 o 
   6   8   3     1407.57     1403.61     74.44 o 
   7   8   3      161.59      128.47     46.08 o 
   8   8   3        6.28      -45.99     49.70 o 
  -8   9   3      159.48      173.30     54.80 o 
  -7   9   3      310.58      340.42     66.19 o 
  -6   9   3     2614.99     2412.30     87.05 o 
  -5   9   3     4352.01     4456.59     82.10 o 
  -4   9   3     7567.78     7319.55    170.82 o 
  -3   9   3    15357.45    15349.10    103.96 o 
  -2   9   3    28333.70    27242.81    195.88 o 
  -1   9   3     6161.17     5765.63     76.96 o 
   0   9   3    16478.98    16193.23    149.96 o 
   1   9   3     9071.38     8925.12    111.41 o 
   2   9   3     8212.28     8063.06    127.65 o 
   3   9   3     3065.61     3146.59     99.60 o 
   4   9   3      522.67      510.59     31.53 o 
   5   9   3        0.34      -26.64     32.77 o 
   6   9   3      402.26      382.08     65.48 o 
   7   9   3      102.69      165.37     47.60 o 
   8   9   3      825.44      972.53    116.99 o 
  -8  10   3     2795.25     2857.67    307.88 o 
  -7  10   3     2169.56     2087.96    153.86 o 
  -6  10   3     3546.62     3861.84    193.59 o 
  -5  10   3     2498.80     2540.70    256.42 o 
  -4  10   3     2544.92     2670.33     75.40 o 
  -3  10   3     2050.49     2169.46     83.89 o 
  -2  10   3       46.52       66.33      9.86 o 
  -1  10   3      635.76      620.94     27.32 o 
   0  10   3     2391.12     2693.57     57.54 o 
   1  10   3     8429.08     8651.23    104.89 o 
   2  10   3     3768.96     3857.08     53.10 o 
   3  10   3     4411.02     4332.97    172.76 o 
   4  10   3     8717.78     9102.31    138.52 o 
   5  10   3     4130.25     4158.84    274.07 o 
   6  10   3     6105.12     6376.42    257.16 o 
   7  10   3     2623.92     2854.40    183.63 o 
   8  10   3     2218.77     2516.52    184.10 o 
  -8  11   3        4.58       33.77     46.76 o 
  -7  11   3      958.22     1009.37    114.52 o 
  -6  11   3     1371.76     1355.56    119.42 o 
  -5  11   3      719.11      710.81     84.42 o 
  -4  11   3      434.29      453.93     31.29 o 
  -3  11   3     1689.72     1689.88     52.59 o 
  -2  11   3      930.24      962.90     34.82 o 
  -1  11   3      554.68      522.30     44.77 o 
   0  11   3      472.95      440.58     24.95 o 
   1  11   3      506.58      564.27     28.82 o 
   2  11   3     2325.26     2242.58     65.15 o 
   3  11   3     1599.71     1587.46     73.51 o 
   4  11   3      256.94      305.02     24.40 o 
   5  11   3     1256.72     1331.53    315.51 o 
   6  11   3        9.76       16.89     34.44 o 
   7  11   3      670.36      528.37     87.30 o 
   8  11   3        3.85       29.71     50.40 o 
  -8  12   3      894.22      994.93    122.19 o 
  -7  12   3       97.79      186.19     88.59 o 
  -6  12   3      124.00       33.26     71.67 o 
  -5  12   3     2609.52     2548.39    158.64 o 
  -4  12   3     2707.57     2682.41     84.71 o 
  -3  12   3      101.26      132.21     22.80 o 
  -2  12   3     1602.11     1700.77     47.84 o 
  -1  12   3     1387.10     1361.07     47.94 o 
   0  12   3        5.35       13.84     11.84 o 
   1  12   3     5073.65     4938.26     85.40 o 
   2  12   3     1377.22     1246.28     44.73 o 
   3  12   3      478.05      480.58     43.98 o 
   4  12   3     2839.04     2952.70     96.15 o 
   5  12   3     3427.90     3529.58    190.70 o 
   6  12   3     1527.72     1616.67    139.85 o 
   7  12   3     1574.68     1748.91    152.31 o 
  -7  13   3      913.53      855.36    111.26 o 
  -6  13   3      937.42     1148.72    119.60 o 
  -5  13   3     3882.46     3744.72    194.92 o 
  -4  13   3     4022.76     4099.45    114.43 o 
  -3  13   3     2045.11     2154.75     60.91 o 
  -2  13   3    10655.48    10856.58    159.68 o 
  -1  13   3    13982.39    13639.32    155.43 o 
   0  13   3    17631.31    17189.81    287.36 o 
   1  13   3     6188.98     6151.64    106.07 o 
   2  13   3     9373.44     9154.87    147.06 o 
   3  13   3     8662.35     8989.13    188.64 o 
   4  13   3     3160.79     3145.49    104.90 o 
   5  13   3       12.89       23.72     79.64 o 
   6  13   3      401.04      318.88     70.33 o 
   7  13   3       97.92      112.97     54.67 o 
  -7  14   3     2998.72     2877.24    237.51 o 
  -6  14   3     2033.07     2273.88    196.87 o 
  -5  14   3      941.80      771.70    100.59 o 
  -4  14   3      556.77      569.56     47.98 o 
  -3  14   3     1063.28     1074.96     43.49 o 
  -2  14   3        2.53       13.44     14.76 o 
  -1  14   3      153.71      120.08     23.51 o 
   0  14   3     7582.98     7403.09    123.53 o 
   1  14   3     2144.00     2127.76     74.49 o 
   2  14   3      569.49      523.28     31.91 o 
   3  14   3     2113.21     2173.05     97.61 o 
   4  14   3     9439.85     9893.12    194.46 o 
   5  14   3     4297.59     4129.12    216.32 o 
   6  14   3       43.51       31.11    101.63 o 
   7  14   3     1985.13     2046.97    174.54 o 
  -7  15   3     1424.34     1321.95    146.22 o 
  -6  15   3      136.15      101.70     47.21 o 
  -5  15   3      535.88      549.22     82.43 o 
  -4  15   3     1382.14     1308.63     74.28 o 
  -3  15   3     5253.43     5221.70     72.48 o 
  -2  15   3       64.17       56.64     18.57 o 
  -1  15   3     2162.67     2149.87     79.30 o 
   0  15   3     7897.12     7798.79    179.45 o 
   1  15   3     1573.14     1635.08     56.30 o 
   2  15   3      628.23      657.26     58.28 o 
   3  15   3     1125.48      900.18    110.55 o 
   4  15   3      154.47      161.55     32.97 o 
   5  15   3       29.04       36.73     33.77 o 
   6  15   3       29.09      -12.64     37.27 o 
  -6  16   3     3177.52     3439.58    216.21 o 
  -5  16   3      111.01      125.65     54.77 o 
  -4  16   3       10.79        6.62     36.93 o 
  -3  16   3     6391.90     6711.88    191.42 o 
  -2  16   3     5063.16     5144.47    102.46 o 
  -1  16   3       12.99       -1.10     12.85 o 
   0  16   3        3.12       -4.69     18.03 o 
   1  16   3       16.24       19.78     16.55 o 
   2  16   3      293.93      366.65     47.11 o 
   3  16   3     4336.37     4948.20    190.56 o 
   4  16   3     3013.41     3195.09    414.64 o 
   5  16   3     1277.31     1488.51    366.67 o 
   6  16   3     1365.55     1220.60    144.34 o 
  -6  17   3      225.59      211.96    109.97 o 
  -5  17   3     3996.69     4212.09    229.80 o 
  -4  17   3     4635.61     4613.53    227.25 o 
  -3  17   3     7108.17     7271.20    197.54 o 
  -2  17   3     6582.91     6815.47    144.93 o 
  -1  17   3     2866.25     2885.28     83.96 o 
   0  17   3     5498.56     5350.94    171.05 o 
   1  17   3     7857.33     8297.16    241.95 o 
   2  17   3     2728.81     3139.54    131.92 o 
   3  17   3      466.00      406.35     70.11 o 
   4  17   3      369.08      478.86     81.07 o 
   5  17   3      985.51      928.69    114.64 o 
   6  17   3        7.80       21.14     38.32 o 
  -5  18   3      815.42      710.12    126.26 o 
  -4  18   3     1143.47     1138.60    226.94 o 
  -3  18   3      859.19      959.05     92.43 o 
  -2  18   3       33.43       13.66     14.72 o 
  -1  18   3       37.79       31.63     14.57 o 
   0  18   3      173.25      143.11     43.15 o 
   1  18   3      311.11      353.18     36.34 o 
   2  18   3     4115.38     4138.60    156.25 o 
   3  18   3     7518.47     7797.90    281.56 o 
   4  18   3       19.15      -42.34     42.34 o 
   5  18   3     3237.65     2813.86    255.54 o 
  -5  19   3       64.48        2.91     41.80 o 
  -4  19   3       23.16       26.42     36.77 o 
  -3  19   3       20.62       39.61     32.23 o 
  -2  19   3       36.53       54.15     28.13 o 
  -1  19   3        3.35       -7.39      7.59 o 
   0  19   3      229.21      235.35     61.74 o 
   1  19   3      285.09      242.87     41.57 o 
   2  19   3       18.42      -28.66     28.66 o 
   3  19   3       61.26       43.20     26.83 o 
   4  19   3      265.69      227.38     62.11 o 
   5  19   3      610.34      690.67    106.18 o 
  -4  20   3      843.57      921.39    113.45 o 
  -3  20   3      158.45      247.33     63.34 o 
  -2  20   3       58.72       17.30     31.78 o 
  -1  20   3      911.50      861.92     75.13 o 
   0  20   3      842.34      908.69     60.17 o 
   1  20   3     1404.89     1386.01     95.71 o 
   2  20   3     3212.78     3121.60    144.16 o 
   3  20   3     3879.77     4226.09    228.48 o 
   4  20   3     1033.64     1105.87    257.07 o 
  -3  21   3     5827.67     5990.69    267.92 o 
  -2  21   3     2254.17     2255.35    125.55 o 
  -1  21   3     2507.15     2511.61    128.01 o 
   0  21   3     3724.22     3414.58    204.75 o 
   1  21   3     3455.70     3430.37    152.43 o 
   2  21   3     2781.37     3135.04    149.17 o 
   3  21   3     1136.34      977.70    152.07 o 
  -2  22   3      178.23      220.91     56.78 o 
  -1  22   3       17.54      -64.03     72.09 o 
   0  22   3       26.61       26.30     43.40 o 
   1  22   3       74.17       43.29     57.42 o 
   2  22   3     1026.24      911.02    111.36 o 
   0  23   3     2684.98     2584.50    183.15 o 
  -9   0   4       13.59       15.54     40.34 o 
  -8   0   4     2100.78     1909.66    192.39 o 
  -7   0   4     9872.02     9819.97    252.04 o 
  -6   0   4     5157.00     5328.40    158.07 o 
  -5   0   4     2130.60     2400.19    116.04 o 
  -4   0   4     7507.71     6417.02   1663.14 o 
  -3   0   4    25386.51    25193.72    306.42 o 
  -2   0   4    20806.75    21321.90    348.19 o 
  -1   0   4     1320.92     1424.84     79.14 o 
   0   0   4     9740.99    10078.53    198.47 o 
   1   0   4     1172.39     1181.96     52.68 o 
   2   0   4      627.60      621.95     29.59 o 
   3   0   4       28.23       12.44      7.91 o 
   4   0   4    18571.84    18019.85    190.64 o 
   5   0   4     6044.90     6289.22    122.20 o 
   6   0   4      254.97      307.32     64.13 o 
   7   0   4     2102.05     2253.64    122.34 o 
   8   0   4    10130.04    10386.15    453.13 o 
   9   0   4     4199.25     3984.54    301.61 o 
  -9   1   4      407.57      361.24     90.60 o 
  -8   1   4      393.46      479.14     74.98 o 
  -7   1   4        9.56       54.70     25.67 o 
  -6   1   4       20.11       33.72     12.91 o 
  -5   1   4       57.52       50.04     12.10 o 
  -4   1   4        9.21       11.53     12.78 o 
  -3   1   4     4464.13     4383.59     90.75 o 
  -2   1   4     7442.64     7542.37    118.53 o 
  -1   1   4     2158.72     2055.67     66.82 o 
   0   1   4    40545.16    39973.79    632.71 o 
   1   1   4    11868.13    11792.34    126.05 o 
   2   1   4      229.43      238.00     13.45 o 
   3   1   4    14664.38    14326.24    109.45 o 
   4   1   4     4536.95     4467.97     66.91 o 
   5   1   4     2760.18     2666.81     60.67 o 
   6   1   4       38.38       45.75     14.36 o 
   7   1   4      981.83      939.16     56.91 o 
   8   1   4       12.40       14.15     34.66 o 
   9   1   4      184.15      149.06     48.92 o 
  -9   2   4      219.10      260.76     55.96 o 
  -8   2   4      434.01      476.56     53.51 o 
  -7   2   4      164.86      140.96     22.66 o 
  -6   2   4       66.18       36.58     15.46 o 
  -5   2   4     2955.63     2867.57     77.54 o 
  -4   2   4    21560.96    21986.95    256.75 o 
  -3   2   4     6695.79     6918.29    128.09 o 
  -2   2   4     7481.43     7414.61    116.47 o 
  -1   2   4     4257.67     4417.13     61.60 o 
   0   2   4     5311.73     5790.71     80.47 o 
   1   2   4    16183.90    16554.04    121.65 o 
   2   2   4    23585.97    23587.73    197.55 o 
   3   2   4       95.58       99.02     10.18 o 
   4   2   4       11.51       42.93      9.75 o 
   5   2   4     1338.59     1328.07     44.88 o 
   6   2   4      280.92      269.27     22.34 o 
   7   2   4      287.37      265.92     31.78 o 
   8   2   4      597.81      581.91     62.04 o 
   9   2   4      272.07      249.20     84.23 o 
  -9   3   4       15.46       28.79     59.63 o 
  -8   3   4       15.92       21.54     27.42 o 
  -7   3   4      190.77      125.87     37.60 o 
  -6   3   4       43.84       52.96     16.35 o 
  -5   3   4     4964.54     4836.20     82.10 o 
  -4   3   4     1740.40     1670.18     81.71 o 
  -3   3   4     3711.34     3902.94     72.81 o 
  -2   3   4     1517.89     1518.27     45.24 o 
  -1   3   4      148.49      144.20     15.06 o 
   0   3   4    13142.06    12806.62    116.98 o 
   1   3   4    10705.96    11066.90    110.94 o 
   2   3   4    14548.72    14175.52    114.17 o 
   3   3   4    11880.25    12010.64    108.21 o 
   4   3   4     9401.06     9863.09    176.40 o 
   5   3   4     5747.44     5680.60    100.42 o 
   6   3   4     4399.04     4396.71    118.30 o 
   7   3   4        0.45       15.78     19.11 o 
   8   3   4     1112.79     1105.71     83.55 o 
  -9   4   4     2999.69     3010.35    280.62 o 
  -8   4   4     2887.65     3187.67    133.57 o 
  -7   4   4     3699.61     3816.88    136.31 o 
  -6   4   4     1567.13     1431.41     66.85 o 
  -5   4   4    17453.86    16353.85    313.42 o 
  -4   4   4     5973.41     5655.09    152.05 o 
  -3   4   4    18339.50    18558.35    235.16 o 
  -2   4   4    14298.57    14453.56    130.93 o 
  -1   4   4     7857.44     7840.30     78.79 o 
   0   4   4      344.97      361.51     18.71 o 
   1   4   4     1530.68     1509.91     40.18 o 
   2   4   4     3362.37     3562.74     59.57 o 
   3   4   4     8295.51     7925.30     98.41 o 
   4   4   4     5597.79     5433.25     83.89 o 
   5   4   4     4721.14     4722.59     80.98 o 
   6   4   4    11347.23    11415.36    225.94 o 
   7   4   4     6083.11     6147.48    180.24 o 
   8   4   4     1374.21     1528.46    102.21 o 
  -9   5   4     1027.54     1216.12    185.67 o 
  -8   5   4      530.50      553.54     58.83 o 
  -7   5   4        9.68       27.76     22.46 o 
  -6   5   4      105.62      115.50     23.66 o 
  -5   5   4      786.67      850.10     41.92 o 
  -4   5   4     5015.09     5096.26    229.81 o 
  -3   5   4    11005.20    11320.06    119.87 o 
  -2   5   4    13882.06    13904.79    114.37 o 
  -1   5   4    15110.76    15285.36    113.50 o 
   0   5   4     6280.32     6341.22     73.44 o 
   1   5   4    19311.81    19903.22    147.34 o 
   2   5   4    17338.18    17658.94    155.94 o 
   3   5   4     4549.76     4756.30     75.85 o 
   4   5   4     1917.88     1984.11     49.95 o 
   5   5   4      214.54      212.71     16.91 o 
   6   5   4      843.61      888.27     53.05 o 
   7   5   4      223.52      221.79     38.05 o 
   8   5   4      267.88      284.58     60.44 o 
  -9   6   4       94.66       -4.64     72.68 o 
  -8   6   4     2404.21     2059.88    166.38 o 
  -7   6   4      161.71      131.13     30.78 o 
  -6   6   4     6375.50     6149.05    188.25 o 
  -5   6   4     1177.06     1281.06     73.10 o 
  -4   6   4       52.20      103.99     19.56 o 
  -3   6   4      133.40      103.74     12.23 o 
  -2   6   4      236.38      222.12     17.12 o 
  -1   6   4     2083.04     2270.27     45.82 o 
   0   6   4     6038.04     6542.39     78.05 o 
   1   6   4     1358.15     1494.47     39.58 o 
   2   6   4      530.51      661.23     44.99 o 
   3   6   4     3868.48     3808.02     62.99 o 
   4   6   4      787.19      763.89     27.12 o 
   5   6   4       23.72       19.38      7.56 o 
   6   6   4      277.55      322.36     33.95 o 
   7   6   4      398.33      495.25     54.68 o 
   8   6   4      778.38      705.48     90.52 o 
  -8   7   4      690.14      648.24     88.44 o 
  -7   7   4       93.30       38.58     33.36 o 
  -6   7   4        4.59       19.14     14.01 o 
  -5   7   4     2065.97     2048.18     60.62 o 
  -4   7   4     4627.22     4744.85    124.37 o 
  -3   7   4    10542.63    10484.69    126.38 o 
  -2   7   4    27268.69    26945.66    156.06 o 
  -1   7   4    20223.13    19686.61    147.46 o 
   0   7   4    22149.90    21244.89    185.87 o 
   1   7   4    34017.27    33718.58    298.02 o 
   2   7   4    11556.89    10718.01    161.62 o 
   3   7   4     5135.81     5056.36     86.83 o 
   4   7   4     1379.53     1291.84     42.50 o 
   5   7   4      936.88      947.04     32.65 o 
   6   7   4      306.42      361.37     32.50 o 
   7   7   4     1428.06     1379.10    108.94 o 
   8   7   4      601.51      609.99     88.30 o 
  -8   8   4     3690.93     3581.52    201.84 o 
  -7   8   4     1222.70     1199.65    232.52 o 
  -6   8   4     9993.89     9716.54    258.75 o 
  -5   8   4    19619.02    19525.86    177.38 o 
  -4   8   4    11723.64    11285.55    169.44 o 
  -3   8   4     3096.74     2916.86     58.99 o 
  -2   8   4     2167.35     2039.05     47.09 o 
  -1   8   4      235.55      191.11     14.96 o 
   0   8   4       30.87       71.97     10.25 o 
   1   8   4     1127.48     1078.30     35.51 o 
   2   8   4    10583.28    10527.23     99.36 o 
   3   8   4     3560.78     3478.30     75.77 o 
   4   8   4     2198.31     2257.34     71.89 o 
   5   8   4     2417.78     2338.75     60.52 o 
   6   8   4    11123.20    11528.97    214.93 o 
   7   8   4     4487.75     4283.32    254.38 o 
   8   8   4      534.89      566.70     87.46 o 
  -8   9   4      160.97      194.57     61.98 o 
  -7   9   4       13.41      -11.01     37.63 o 
  -6   9   4      217.12      184.98     28.56 o 
  -5   9   4      968.27      949.39     43.07 o 
  -4   9   4      109.38      119.48     12.61 o 
  -3   9   4     1913.06     1850.41     40.75 o 
  -2   9   4      469.92      516.19     32.32 o 
  -1   9   4     7906.69     8008.59    103.20 o 
   0   9   4     2266.76     2338.56     60.73 o 
   1   9   4      167.99      160.67     17.16 o 
   2   9   4     5545.84     5319.29    103.94 o 
   3   9   4     1812.28     1751.51     85.20 o 
   4   9   4       35.32       61.31     23.78 o 
   5   9   4     1478.49     1310.07    110.45 o 
   6   9   4      318.58      387.54     72.35 o 
   7   9   4       50.00       28.43     38.64 o 
   8   9   4       25.64      -47.37     47.37 o 
  -8  10   4     5812.05     6039.94    329.14 o 
  -7  10   4     1772.17     1777.89    144.01 o 
  -6  10   4      384.87      403.48     71.21 o 
  -5  10   4     5851.36     5856.47    116.89 o 
  -4  10   4    13156.36    12919.27    260.94 o 
  -3  10   4      124.75      114.30     12.29 o 
  -2  10   4     1605.90     1406.04     42.02 o 
  -1  10   4     8852.13     8724.17    112.85 o 
   0  10   4     6151.81     6073.82     99.46 o 
   1  10   4     6611.05     6392.28    131.58 o 
   2  10   4     9146.65     8814.19    147.61 o 
   3  10   4      325.23      388.88     57.33 o 
   4  10   4       57.82       54.87     21.89 o 
   5  10   4     7821.35     8325.37    277.63 o 
   6  10   4     2872.53     2786.58    174.11 o 
   7  10   4      782.05      865.50    106.69 o 
   8  10   4       35.07       71.68     43.76 o 
  -8  11   4     1198.21     1122.49    220.71 o 
  -7  11   4       19.32       13.58     34.81 o 
  -6  11   4     1784.60     2039.61    146.49 o 
  -5  11   4       23.49       -3.93     48.03 o 
  -4  11   4     3722.96     3841.80    100.25 o 
  -3  11   4     2136.38     2043.80     46.21 o 
  -2  11   4    13916.94    14026.97    136.73 o 
  -1  11   4    10294.33     9875.29    124.44 o 
   0  11   4    10496.05    10348.00    128.28 o 
   1  11   4     4391.32     4451.12     97.44 o 
   2  11   4    10344.17    10631.48    106.88 o 
   3  11   4    11189.17    10717.22    285.12 o 
   4  11   4     6626.34     6719.04    153.35 o 
   5  11   4      529.29      669.80    120.26 o 
   6  11   4     2089.76     2348.58    163.10 o 
   7  11   4     1435.68     1605.93    145.52 o 
  -7  12   4     4875.47     5026.97    348.92 o 
  -6  12   4     3025.62     3246.68    189.40 o 
  -5  12   4       95.85       83.51     40.44 o 
  -4  12   4     2183.90     2233.89     58.64 o 
  -3  12   4     3295.68     3138.24    104.62 o 
  -2  12   4     2080.80     2032.13     53.42 o 
  -1  12   4      571.13      571.81     31.69 o 
   0  12   4     1347.22     1388.53     46.29 o 
   1  12   4       74.61       76.86     16.93 o 
   2  12   4      182.62      198.86     16.00 o 
   3  12   4      834.81      876.80     87.56 o 
   4  12   4     3073.67     3240.62    127.46 o 
   5  12   4     4277.26     4162.04    231.41 o 
   6  12   4       78.52      -38.11     39.44 o 
   7  12   4     1410.80     1487.64    141.90 o 
  -7  13   4       28.90        0.41    108.28 o 
  -6  13   4        9.01       -1.34     58.23 o 
  -5  13   4      210.23      184.79     52.78 o 
  -4  13   4     2754.70     2767.42     69.61 o 
  -3  13   4      298.67      321.19     27.73 o 
  -2  13   4        4.86       -2.30      7.89 o 
  -1  13   4     3041.92     3188.65     77.79 o 
   0  13   4      980.85     1009.51     45.18 o 
   1  13   4      187.43      183.64     20.69 o 
   2  13   4      117.69      129.06     10.47 o 
   3  13   4       21.73       24.96     25.19 o 
   4  13   4     1302.07     1394.65     74.63 o 
   5  13   4      448.51      456.20     75.86 o 
   6  13   4        0.83        4.89     30.73 o 
   7  13   4       75.44       -0.45     66.88 o 
  -7  14   4     1073.94      970.03    122.55 o 
  -6  14   4     1589.81     1622.76    143.45 o 
  -5  14   4      512.48      542.86    113.07 o 
  -4  14   4        4.73       -4.61     16.55 o 
  -3  14   4     1732.51     1698.78     63.22 o 
  -2  14   4     1868.15     1826.20     56.86 o 
  -1  14   4       71.09       78.59     15.81 o 
   0  14   4     2394.44     2375.84     81.74 o 
   1  14   4      261.16      258.12     23.51 o 
   2  14   4      190.45      184.77     13.60 o 
   3  14   4      133.24      125.80     28.62 o 
   4  14   4      847.22      901.36     63.19 o 
   5  14   4     1673.22     1637.81    267.57 o 
   6  14   4       53.57       -4.33     48.16 o 
   7  14   4      846.82     1002.25    127.31 o 
  -7  15   4        2.64       -8.32     50.97 o 
  -6  15   4       18.67      -50.61     50.61 o 
  -5  15   4      441.23      444.00     76.61 o 
  -4  15   4     1939.92     2128.46     96.24 o 
  -3  15   4     3226.24     3388.44     89.48 o 
  -2  15   4     3429.14     3478.67    101.13 o 
  -1  15   4    21256.67    21188.77    235.68 o 
   0  15   4     4949.10     5060.29    162.47 o 
   1  15   4     8695.97     8900.53    206.14 o 
   2  15   4     3044.38     3192.06     58.62 o 
   3  15   4     5565.98     5679.57    167.23 o 
   4  15   4     4806.87     5302.49    171.96 o 
   5  15   4     2512.94     2484.59    175.84 o 
   6  15   4     1091.69     1194.37    129.27 o 
  -6  16   4     2479.40     2515.16    279.11 o 
  -5  16   4     1881.48     1945.41    155.54 o 
  -4  16   4     3328.62     3613.45    196.18 o 
  -3  16   4      963.10     1094.45     60.94 o 
  -2  16   4     1130.64     1222.60     63.25 o 
  -1  16   4      354.40      327.10     34.15 o 
   0  16   4     1237.96     1101.84     72.20 o 
   1  16   4      989.97      969.12     47.33 o 
   2  16   4       27.66       -7.97     20.51 o 
   3  16   4     7564.56     7697.93    201.19 o 
   4  16   4     2664.27     2882.21    182.42 o 
   5  16   4     1415.95     1269.52    181.94 o 
   6  16   4      522.52      410.73     81.98 o 
  -6  17   4      154.66      240.54     78.97 o 
  -5  17   4        1.17      -49.99     49.99 o 
  -4  17   4      584.38      544.18     83.69 o 
  -3  17   4     5363.63     5220.08    170.74 o 
  -2  17   4     2850.21     2830.81     97.51 o 
  -1  17   4      447.83      447.38     52.28 o 
   0  17   4      778.26      802.73     63.65 o 
   1  17   4     1755.36     1901.45     77.12 o 
   2  17   4     2378.60     2276.48    114.53 o 
   3  17   4        0.36      -17.98     25.78 o 
   4  17   4       23.47      -10.84     37.96 o 
   5  17   4        4.90      -22.03     43.54 o 
   6  17   4       34.31      -46.62     46.62 o 
  -5  18   4     1326.25     1390.83    138.02 o 
  -4  18   4      548.06      665.11     95.03 o 
  -3  18   4     3895.12     3712.99    208.71 o 
  -2  18   4     3512.22     3371.85    108.66 o 
  -1  18   4       27.70       29.21     17.86 o 
   0  18   4     2450.65     2378.41    120.25 o 
   1  18   4     1382.06     1472.35     85.12 o 
   2  18   4        4.25       12.10     23.91 o 
   3  18   4      422.41      406.33     55.38 o 
   4  18   4     2818.59     3089.78    198.81 o 
   5  18   4       88.22      150.31     86.63 o 
  -5  19   4       60.76      -13.05     86.84 o 
  -4  19   4     2128.65     2315.52    170.86 o 
  -3  19   4     1822.27     1948.42    111.70 o 
  -2  19   4     4127.40     4032.65    158.15 o 
  -1  19   4     2886.86     3177.06    136.01 o 
   0  19   4     9483.97     9753.26    234.16 o 
   1  19   4    15284.58    15489.14    306.00 o 
   2  19   4     7038.30     7067.18    211.48 o 
   3  19   4      915.13      824.39     85.55 o 
   4  19   4     1057.28      964.75    118.00 o 
   5  19   4     1180.26     1137.38    135.18 o 
  -4  20   4      346.36      444.54     81.89 o 
  -3  20   4      519.69      436.13    107.39 o 
  -2  20   4      547.21      564.75     64.44 o 
  -1  20   4       25.45      -23.71     24.57 o 
   0  20   4       14.23       10.83     27.05 o 
   1  20   4       36.90        6.47     40.56 o 
   2  20   4      311.32      353.13     53.53 o 
   3  20   4     1323.09     1494.91    315.39 o 
   4  20   4       63.63       78.66     48.08 o 
  -3  21   4     2278.36     2615.63    179.02 o 
  -2  21   4       90.83       88.91     37.16 o 
  -1  21   4       44.74        8.66     26.39 o 
   0  21   4     2007.73     1850.56    147.15 o 
   1  21   4     2347.52     2565.45    133.98 o 
   2  21   4       28.32       56.23     30.93 o 
   3  21   4       23.76       34.38    149.87 o 
  -2  22   4      208.30      212.40     52.76 o 
  -1  22   4     1034.28     1073.65    115.96 o 
   0  22   4      338.39      330.07     74.53 o 
   1  22   4      637.46      650.04     93.75 o 
   2  22   4     1700.00     1850.41    206.18 o 
  -9   1   5       62.77       14.25     43.95 o 
  -8   1   5      587.92      600.47     87.52 o 
  -7   1   5      952.47      931.61     51.94 o 
  -6   1   5      751.94      724.60     43.38 o 
  -5   1   5       11.62       26.52     14.42 o 
  -4   1   5      752.48      829.02    114.49 o 
  -3   1   5     1297.57     1173.71     49.35 o 
  -2   1   5     1262.45     1449.64     67.66 o 
  -1   1   5     6127.24     5924.52    102.29 o 
   0   1   5    22139.08    22024.94    193.78 o 
   1   1   5     2821.81     2653.36     49.19 o 
   2   1   5     1059.12     1017.14     28.89 o 
   3   1   5     4833.73     4799.17     67.45 o 
   4   1   5    13447.16    13607.19    121.98 o 
   5   1   5     1443.20     1420.22     46.20 o 
   6   1   5      698.16      647.71     45.80 o 
   7   1   5     1337.97     1268.00     67.64 o 
   8   1   5     1140.68     1226.31    115.30 o 
  -9   2   5      161.81       40.03     28.39 o 
  -8   2   5     2162.18     2126.01    106.51 o 
  -7   2   5    13590.02    13420.39    181.46 o 
  -6   2   5     9550.85     9525.67    146.88 o 
  -5   2   5     2806.94     2859.58    108.65 o 
  -4   2   5    16976.26    17437.60    292.13 o 
  -3   2   5    19356.03    18483.47    237.23 o 
  -2   2   5    19567.00    19886.24    170.57 o 
  -1   2   5     9179.57     8732.73    144.58 o 
   0   2   5     1284.96     1312.38     41.17 o 
   1   2   5     8910.03     8670.32    117.70 o 
   2   2   5      134.77      139.09     13.05 o 
   3   2   5      553.23      551.76     23.20 o 
   4   2   5     1861.40     1817.10     49.18 o 
   5   2   5     2668.26     2636.84     69.32 o 
   6   2   5       63.59       73.23     12.93 o 
   7   2   5     2053.38     1930.07    113.70 o 
   8   2   5     5472.00     5757.83    240.39 o 
  -9   3   5     1298.22     1269.09    184.26 o 
  -8   3   5     4044.70     3875.79    146.09 o 
  -7   3   5     1242.46     1210.55     77.99 o 
  -6   3   5     2884.84     2821.87    134.69 o 
  -5   3   5     4455.40     4148.50    156.07 o 
  -4   3   5     1677.94     1830.25     75.70 o 
  -3   3   5     4893.80     4914.92     89.48 o 
  -2   3   5     6229.09     6088.59     94.07 o 
  -1   3   5      261.74      242.32     17.00 o 
   0   3   5     8526.74     8922.31    128.75 o 
   1   3   5    19458.44    19165.22    165.16 o 
   2   3   5     7041.50     6950.41     86.75 o 
   3   3   5     4212.67     4249.83     68.45 o 
   4   3   5    17734.23    17697.12    227.48 o 
   5   3   5     5960.19     6020.91    108.74 o 
   6   3   5     1995.38     1917.78     60.30 o 
   7   3   5      276.78      332.74     45.98 o 
   8   3   5      777.99      695.07     68.69 o 
  -9   4   5      177.60       20.18     71.27 o 
  -8   4   5       83.24       16.75     25.72 o 
  -7   4   5      237.17      201.06     37.80 o 
  -6   4   5       36.58       18.36     10.05 o 
  -5   4   5      395.92      404.96     21.78 o 
  -4   4   5     3601.42     3663.94     77.88 o 
  -3   4   5      248.66      265.54     21.05 o 
  -2   4   5     2742.59     2556.90     61.01 o 
  -1   4   5     3277.87     3439.76     57.05 o 
   0   4   5    16838.58    16931.73    137.36 o 
   1   4   5     2296.93     2107.44     53.12 o 
   2   4   5    12541.37    13446.31    127.06 o 
   3   4   5        0.60       13.03      6.69 o 
   4   4   5     2200.81     2122.40     56.07 o 
   5   4   5      197.54      203.25     21.85 o 
   6   4   5     1027.24      987.09     42.28 o 
   7   4   5      740.98      751.01     66.96 o 
   8   4   5      480.74      428.33     56.38 o 
  -9   5   5     1455.83     1545.21    210.62 o 
  -8   5   5      318.93      267.25     44.45 o 
  -7   5   5      524.34      644.81     59.00 o 
  -6   5   5      158.47      183.94     27.20 o 
  -5   5   5      625.65      620.86     25.77 o 
  -4   5   5     1558.10     1688.62     49.66 o 
  -3   5   5       53.64       97.80     13.39 o 
  -2   5   5     8273.34     8683.52     99.76 o 
  -1   5   5    23850.98    23704.24    174.45 o 
   0   5   5    17197.08    17449.73    131.20 o 
   1   5   5    20475.39    20729.54    166.63 o 
   2   5   5    48058.59    47262.18    333.61 o 
   3   5   5     8787.63     8885.81    111.87 o 
   4   5   5     2940.67     2886.90     91.07 o 
   5   5   5     5266.59     5478.94    141.85 o 
   6   5   5     2366.25     2500.86     68.61 o 
   7   5   5     1210.20     1172.45     81.83 o 
   8   5   5      448.88      411.26     71.29 o 
  -8   6   5      557.78      587.77    136.75 o 
  -7   6   5      620.77      527.35     54.75 o 
  -6   6   5     4702.21     4784.11    159.43 o 
  -5   6   5    30631.34    31465.38    346.94 o 
  -4   6   5    20836.51    19976.21    190.12 o 
  -3   6   5     4057.07     4015.60     80.51 o 
  -2   6   5    11565.72    11483.02    113.94 o 
  -1   6   5    35910.95    35440.07    192.70 o 
   0   6   5    12838.00    12614.87    125.69 o 
   1   6   5     6995.78     7286.79     93.34 o 
   2   6   5      536.35      659.76     31.04 o 
   3   6   5       31.47       58.35     10.76 o 
   4   6   5       58.49       80.66     14.01 o 
   5   6   5     2460.23     2520.28     58.18 o 
   6   6   5    16126.50    16016.55    202.87 o 
   7   6   5     9755.11     9509.10    415.88 o 
   8   6   5     1096.47      796.74    155.55 o 
  -8   7   5      160.67      115.33     89.32 o 
  -7   7   5      107.50       66.31     31.18 o 
  -6   7   5      260.59      286.68     31.08 o 
  -5   7   5        3.54       56.57     15.41 o 
  -4   7   5      100.44      120.69     18.28 o 
  -3   7   5      124.59      167.44     21.33 o 
  -2   7   5     6200.72     6570.42     84.27 o 
  -1   7   5    13287.67    13458.73    122.89 o 
   0   7   5     7560.26     8192.04     96.23 o 
   1   7   5      720.13      832.52     49.26 o 
   2   7   5    21934.51    23009.90    263.90 o 
   3   7   5     6540.44     6532.95     82.80 o 
   4   7   5       27.26       40.00      9.60 o 
   5   7   5      874.09      875.21     32.84 o 
   6   7   5     1522.27     1465.26     83.71 o 
   7   7   5      339.15      301.47     64.17 o 
   8   7   5      147.80      129.81    120.96 o 
  -8   8   5     1260.77     1256.14    124.29 o 
  -7   8   5      582.80      569.78    102.08 o 
  -6   8   5      119.91      111.68     32.87 o 
  -5   8   5     1131.53     1183.79     48.44 o 
  -4   8   5     8999.45     8641.46    122.49 o 
  -3   8   5     4015.51     4061.05     71.69 o 
  -2   8   5       19.11       35.99      8.24 o 
  -1   8   5     8902.78     8457.18    128.86 o 
   0   8   5     4136.87     3837.71     72.65 o 
   1   8   5      157.61      227.23     17.98 o 
   2   8   5      562.36      516.02     34.27 o 
   3   8   5     1931.07     2036.73     46.14 o 
   4   8   5      745.97      771.15     24.54 o 
   5   8   5     2362.08     2389.52     51.48 o 
   6   8   5     2385.06     2595.01     95.24 o 
   7   8   5      604.90      749.81    122.92 o 
   8   8   5        1.44       29.45     44.12 o 
  -8   9   5     4357.76     4302.04    226.56 o 
  -7   9   5     1145.89     1179.42    115.22 o 
  -6   9   5       57.92       65.70     20.25 o 
  -5   9   5      953.93      918.89     39.87 o 
  -4   9   5      256.89      280.15     24.51 o 
  -3   9   5     1964.77     1902.32     45.52 o 
  -2   9   5     2616.98     2417.26     82.08 o 
  -1   9   5     3125.61     2863.93     60.45 o 
   0   9   5     3105.60     2737.26     59.74 o 
   1   9   5    22214.32    21588.22    198.46 o 
   2   9   5    19589.27    18955.19    212.01 o 
   3   9   5    13466.71    13499.26    192.69 o 
   4   9   5     9324.99     9380.02    128.24 o 
   5   9   5     7245.84     7272.60    137.70 o 
   6   9   5     4486.00     4514.83    256.69 o 
   7   9   5     2391.58     2535.04    224.11 o 
   8   9   5      205.37      237.34     81.58 o 
  -8  10   5     3097.43     3206.85    201.75 o 
  -7  10   5     1016.69      980.04    109.67 o 
  -6  10   5     5724.59     5657.92    235.96 o 
  -5  10   5     4927.33     5072.42     81.12 o 
  -4  10   5     3646.94     3747.96    120.59 o 
  -3  10   5     5041.23     5146.62    104.60 o 
  -2  10   5     5029.83     4903.61     83.78 o 
  -1  10   5     3244.45     3298.71     67.25 o 
   0  10   5     1126.25     1110.08     39.89 o 
   1  10   5      613.58      612.62     30.67 o 
   2  10   5      424.83      420.50     34.12 o 
   3  10   5       90.66       84.04     14.53 o 
   4  10   5        4.31       11.09     17.14 o 
   5  10   5     3309.15     3367.60     93.97 o 
   6  10   5      670.30      653.30     88.54 o 
   7  10   5      753.11      793.14    100.69 o 
   8  10   5      931.03     1103.70    125.00 o 
  -8  11   5       34.96       76.34     62.71 o 
  -7  11   5       51.93      -15.51    108.15 o 
  -6  11   5      192.22      120.65     43.12 o 
  -5  11   5       67.60       86.56     11.29 o 
  -4  11   5      762.62      793.08     34.52 o 
  -3  11   5      476.81      503.13     34.98 o 
  -2  11   5      905.62     1029.53     39.94 o 
  -1  11   5     1348.39     1276.45     47.07 o 
   0  11   5      244.27      240.21     32.35 o 
   1  11   5      488.55      474.41     34.24 o 
   2  11   5       30.48       40.38     23.50 o 
   3  11   5      986.63      910.48     37.13 o 
   4  11   5       67.18       95.15     25.29 o 
   5  11   5       11.02       33.47     12.87 o 
   6  11   5      176.37      109.30     43.62 o 
   7  11   5       65.98       43.98     56.74 o 
  -7  12   5      422.85      234.00     66.43 o 
  -6  12   5      719.53      753.58     96.22 o 
  -5  12   5     2516.11     2540.13     86.91 o 
  -4  12   5     3386.91     3395.81     82.79 o 
  -3  12   5     2183.57     2262.02     56.93 o 
  -2  12   5     1202.37     1198.87     42.16 o 
  -1  12   5     4241.72     4238.96     88.25 o 
   0  12   5     4256.01     4186.72    102.90 o 
   1  12   5       11.48      -13.73     32.04 o 
   2  12   5      883.67      805.64     47.08 o 
   3  12   5      113.50      100.86     35.60 o 
   4  12   5      161.87      191.64     33.22 o 
   5  12   5     1554.11     1567.12    132.89 o 
   6  12   5     1593.18     1696.14    188.35 o 
   7  12   5       14.58       15.69     35.13 o 
  -7  13   5      719.86      810.05    107.63 o 
  -6  13   5      359.62      369.73    113.43 o 
  -5  13   5       38.57      -51.35     51.35 o 
  -4  13   5        1.38        0.07     26.63 o 
  -3  13   5     5460.60     5218.60    115.11 o 
  -2  13   5      109.59      103.46     17.63 o 
  -1  13   5     5295.41     4875.75    111.43 o 
   0  13   5     6802.58     6490.77    150.15 o 
   1  13   5     3236.59     3214.50    204.03 o 
   2  13   5     1799.06     1838.10     73.17 o 
   3  13   5     9970.30     9727.60    292.23 o 
   4  13   5     7650.79     8055.04    327.52 o 
   5  13   5     1109.67     1232.50    120.71 o 
   6  13   5      828.80      788.17    123.62 o 
   7  13   5     3281.48     3434.32    223.00 o 
  -7  14   5     3672.23     4535.70    338.92 o 
  -6  14   5     3302.33     3555.10    208.76 o 
  -5  14   5        5.41      -36.82     36.82 o 
  -4  14   5     2330.26     2619.57    118.03 o 
  -3  14   5     9989.78     9739.87    122.42 o 
  -2  14   5     2185.93     2178.90     65.37 o 
  -1  14   5       29.85        3.29     11.18 o 
   0  14   5      809.56      801.78     55.58 o 
   1  14   5      770.00      839.12     44.62 o 
   2  14   5      150.28      142.72     16.21 o 
   3  14   5       11.08       17.47     16.57 o 
   4  14   5     1849.90     2002.44    178.06 o 
   5  14   5      214.34      204.95     99.52 o 
   6  14   5        1.27      -37.26     37.26 o 
   7  14   5      498.24      549.43     98.42 o 
  -7  15   5       33.37      -38.80     58.11 o 
  -6  15   5      309.27      227.87     60.99 o 
  -5  15   5      868.04      917.80    103.87 o 
  -4  15   5       10.89        1.43     19.73 o 
  -3  15   5      664.27      672.55     44.30 o 
  -2  15   5      741.03      725.14     39.58 o 
  -1  15   5      120.23       95.15     23.93 o 
   0  15   5        6.41       18.17     22.43 o 
   1  15   5     9226.47     9176.01    169.92 o 
   2  15   5      252.91      281.98     16.66 o 
   3  15   5      245.46      210.09     36.22 o 
   4  15   5     2748.47     2747.07    115.59 o 
   5  15   5      690.86      777.71    104.91 o 
   6  15   5      267.72      251.97     69.27 o 
  -6  16   5     2042.32     2406.81    194.58 o 
  -5  16   5     1536.05     1865.52    151.71 o 
  -4  16   5      178.59      192.18     51.96 o 
  -3  16   5     3383.45     3474.93     99.76 o 
  -2  16   5     9248.40     8559.03    526.23 o 
  -1  16   5      379.51      314.36     33.85 o 
   0  16   5       81.04      108.81     23.73 o 
   1  16   5      879.64      862.86     44.54 o 
   2  16   5     1607.04     1649.73     59.07 o 
   3  16   5      277.78      231.59     71.48 o 
   4  16   5     1574.24     1572.41    136.74 o 
   5  16   5       22.50      -36.04     59.05 o 
   6  16   5       98.81       34.39     48.24 o 
  -6  17   5     1392.57     1307.14    278.35 o 
  -5  17   5      170.16      123.41     55.53 o 
  -4  17   5     2728.98     3057.51    333.41 o 
  -3  17   5     1220.16     1155.79     83.24 o 
  -2  17   5     1166.93     1140.30     82.12 o 
  -1  17   5     6122.59     6107.28    179.07 o 
   0  17   5     4699.17     4710.11    146.67 o 
   1  17   5     5591.33     5694.25    134.70 o 
   2  17   5     7446.24     7790.08    212.10 o 
   3  17   5     2324.89     2313.39    117.08 o 
   4  17   5     3849.79     4011.29    223.89 o 
   5  17   5     3911.26     3994.62    233.96 o 
  -5  18   5     2791.77     2732.77    191.62 o 
  -4  18   5     5097.05     5247.71    362.29 o 
  -3  18   5     3537.41     3446.37    153.76 o 
  -2  18   5     4458.60     4460.42    188.38 o 
  -1  18   5     3659.07     3683.55    144.08 o 
   0  18   5     3051.20     2841.49    204.01 o 
   1  18   5      598.77      608.99     46.76 o 
   2  18   5        5.17      -24.11     25.33 o 
   3  18   5       18.90       -3.21     25.84 o 
   4  18   5      271.09      251.99     58.86 o 
   5  18   5       21.25      -44.57     44.57 o 
  -5  19   5      661.61      658.95    102.22 o 
  -4  19   5        0.24       -4.29     31.99 o 
  -3  19   5      370.43      365.93     52.72 o 
  -2  19   5        5.69      -35.30     35.30 o 
  -1  19   5       23.69       -5.22     22.56 o 
   0  19   5     1534.69     1472.85     77.10 o 
   1  19   5      172.91      203.11     42.60 o 
   2  19   5        3.44       36.55     28.23 o 
   3  19   5      184.48      146.37     49.56 o 
   4  19   5      111.01      -27.72     40.41 o 
  -4  20   5     5677.71     6379.64    287.04 o 
  -3  20   5     3408.53     3461.18    202.29 o 
  -2  20   5     2129.17     2176.77    122.13 o 
  -1  20   5     1838.78     1702.40    123.96 o 
   0  20   5     2104.34     2345.11    121.90 o 
   1  20   5      921.19      979.63     88.29 o 
   2  20   5       53.31       84.34     36.26 o 
   3  20   5      723.67      873.16    161.55 o 
   4  20   5      863.86     1025.78    124.43 o 
  -3  21   5       11.14        5.46     34.47 o 
  -2  21   5     2177.14     2125.20    121.64 o 
  -1  21   5     2449.83     2793.01    137.25 o 
   0  21   5     2555.41     2676.08    176.62 o 
   1  21   5     7249.50     7257.55    224.54 o 
   2  21   5     7708.61     7885.89    294.65 o 
   3  21   5     3499.82     3235.42    209.24 o 
  -2  22   5      934.29      931.47    104.77 o 
  -1  22   5      695.50      801.19    105.13 o 
   0  22   5        1.91       48.65     40.98 o 
   1  22   5        1.07       25.12     37.07 o 
   2  22   5        0.95      -35.86     35.86 o 
  -9   0   6       36.92      113.54     53.60 o 
  -8   0   6      415.75      502.65    102.77 o 
  -7   0   6    11702.14    11002.78    569.36 o 
  -6   0   6    10425.54    10046.67    227.19 o 
  -5   0   6      440.86      493.65     56.42 o 
  -4   0   6     5752.43     5518.40    242.85 o 
  -3   0   6    30731.98    30878.68    367.49 o 
  -2   0   6    31084.65    29603.47    464.21 o 
  -1   0   6      585.01      497.59     58.09 o 
   0   0   6     5270.50     4943.92    171.13 o 
   1   0   6     1782.65     1572.62     72.25 o 
   2   0   6    15629.57    16499.91    212.33 o 
   3   0   6      455.41      533.59     34.16 o 
   4   0   6     1107.08     1343.57     57.58 o 
   5   0   6      360.38      361.85     39.29 o 
   6   0   6     1122.86      897.77     77.92 o 
   7   0   6      246.06      132.03     71.29 o 
   8   0   6     5084.54     5086.16    324.23 o 
  -9   1   6      532.28      494.79     77.87 o 
  -8   1   6     3456.77     3260.83    178.22 o 
  -7   1   6     2688.69     2741.80     88.23 o 
  -6   1   6      248.81      234.57     24.64 o 
  -5   1   6      742.75      763.18    109.20 o 
  -4   1   6      727.62      724.12     63.40 o 
  -3   1   6      237.51      233.92     24.75 o 
  -2   1   6     2189.77     2336.57     75.62 o 
  -1   1   6      968.38     1168.71     49.75 o 
   0   1   6      163.26      160.06     26.47 o 
   1   1   6    12845.43    12545.02    142.36 o 
   2   1   6     4199.62     4310.95     63.19 o 
   3   1   6     4007.02     3982.65     64.72 o 
   4   1   6    10789.48    10866.77    122.91 o 
   5   1   6     5526.29     5478.70    112.17 o 
   6   1   6     1098.22     1041.16     60.48 o 
   7   1   6      772.73      799.11     56.34 o 
   8   1   6     2586.83     2572.63    165.11 o 
  -9   2   6       15.36      -31.88     40.33 o 
  -8   2   6      183.61      210.89     38.92 o 
  -7   2   6     1060.87     1058.47     54.29 o 
  -6   2   6      551.87      495.32     52.29 o 
  -5   2   6        7.27       17.35     27.60 o 
  -4   2   6      370.00      425.28     51.06 o 
  -3   2   6      259.38      305.74     30.72 o 
  -2   2   6     3172.80     3172.58     99.07 o 
  -1   2   6     8305.11     8359.72    146.08 o 
   0   2   6    23165.80    23055.38    187.87 o 
   1   2   6     6377.55     6517.73     92.48 o 
   2   2   6      390.18      296.62     19.77 o 
   3   2   6     2574.81     2535.78     51.75 o 
   4   2   6     7847.41     7852.59    103.75 o 
   5   2   6     1220.98     1239.15     47.20 o 
   6   2   6      488.15      475.24     35.71 o 
   7   2   6        7.49       27.01     20.35 o 
   8   2   6      142.83      141.13     67.02 o 
  -9   3   6     1748.70     1481.81    197.54 o 
  -8   3   6     1125.72     1038.93     78.52 o 
  -7   3   6     2648.76     2548.88    112.74 o 
  -6   3   6     3687.63     3714.90     84.74 o 
  -5   3   6      353.70      288.24     44.39 o 
  -4   3   6     5371.93     5327.55    123.53 o 
  -3   3   6      811.36      799.60     39.29 o 
  -2   3   6      181.30      189.48     25.15 o 
  -1   3   6    13992.81    14023.75    134.17 o 
   0   3   6    22229.90    22833.77    187.78 o 
   1   3   6       80.93       38.61     10.89 o 
   2   3   6     1129.91     1177.40     47.26 o 
   3   3   6    11912.46    11777.12    129.84 o 
   4   3   6     2708.96     2725.11     67.23 o 
   5   3   6     2357.73     2404.69     66.03 o 
   6   3   6     2894.46     3062.86    110.14 o 
   7   3   6     2661.28     2742.78    124.65 o 
   8   3   6      860.28      930.54     78.97 o 
  -9   4   6      292.18      265.92    109.72 o 
  -8   4   6      307.89      341.70     47.33 o 
  -7   4   6      186.33      189.07     34.74 o 
  -6   4   6     2093.02     2065.65     46.46 o 
  -5   4   6     7148.98     6826.12    132.88 o 
  -4   4   6    25000.92    24970.51    297.47 o 
  -3   4   6    21630.47    21409.31    309.97 o 
  -2   4   6    23267.30    22969.50    198.12 o 
  -1   4   6    32948.30    31903.81    232.71 o 
   0   4   6    32518.49    32068.66    203.71 o 
   1   4   6     8776.77     8946.17    119.33 o 
   2   4   6     4375.56     4230.58     83.63 o 
   3   4   6     1671.42     1632.88     56.96 o 
   4   4   6       12.25       12.78     10.95 o 
   5   4   6      334.38      400.37     30.48 o 
   6   4   6     3094.08     3098.87     77.12 o 
   7   4   6     1375.55     1312.04     88.57 o 
   8   4   6     1236.49     1291.12     91.88 o 
  -9   5   6     2409.43     2253.74    250.84 o 
  -8   5   6     6142.85     5951.83    214.47 o 
  -7   5   6      517.53      571.46     55.78 o 
  -6   5   6     2879.13     2901.22     96.62 o 
  -5   5   6     1605.98     1436.02     75.06 o 
  -4   5   6     1416.91     1457.40     55.75 o 
  -3   5   6        0.37       -6.64      6.64 o 
  -2   5   6     2914.36     3149.56     65.34 o 
  -1   5   6     4417.92     4804.79     74.21 o 
   0   5   6     1968.44     1980.86     47.55 o 
   1   5   6    10352.94    10705.23    131.47 o 
   2   5   6    15195.14    15538.84    192.73 o 
   3   5   6     2202.83     2235.00     95.92 o 
   4   5   6     5548.27     5488.81     92.34 o 
   5   5   6     6163.44     6016.01    109.90 o 
   6   5   6     5791.28     5785.96    101.62 o 
   7   5   6      692.80      860.76     72.23 o 
   8   5   6      963.13     1049.62    110.11 o 
  -8   6   6       20.57       46.17     36.95 o 
  -7   6   6     1912.78     1901.91     99.54 o 
  -6   6   6      367.96      428.89     39.38 o 
  -5   6   6      213.72      266.89     42.26 o 
  -4   6   6      122.69      126.16     17.46 o 
  -3   6   6      873.24      786.67     37.71 o 
  -2   6   6      658.15      609.22     27.52 o 
  -1   6   6      310.96      312.68     20.43 o 
   0   6   6     5755.81     5976.79     84.63 o 
   1   6   6     4078.98     4272.54     93.18 o 
   2   6   6     3287.06     3504.72     77.24 o 
   3   6   6       37.36       36.53     10.47 o 
   4   6   6       15.35        4.31      7.29 o 
   5   6   6     1210.68     1248.00     49.67 o 
   6   6   6       15.50       46.23     16.46 o 
   7   6   6      230.60      201.04     40.79 o 
   8   6   6      341.34      345.89     67.58 o 
  -8   7   6      128.55      232.37     82.32 o 
  -7   7   6      875.61      752.44     63.39 o 
  -6   7   6     7140.70     6752.83    144.15 o 
  -5   7   6    13713.87    13003.57    761.79 o 
  -4   7   6     3278.40     3499.05     76.44 o 
  -3   7   6     3288.79     3299.91     77.15 o 
  -2   7   6      631.99      742.03     30.81 o 
  -1   7   6     2831.87     2985.64     61.65 o 
   0   7   6     1960.92     1758.38     47.52 o 
   1   7   6    19394.76    19445.30    282.61 o 
   2   7   6    11220.70    10945.75    135.02 o 
   3   7   6    18383.42    18588.37    229.64 o 
   4   7   6     7557.30     7816.03    116.08 o 
   5   7   6    16706.35    17005.13    149.88 o 
   6   7   6     5422.83     5438.02    161.97 o 
   7   7   6     5797.86     5816.53    315.69 o 
   8   7   6      840.29      697.51     96.51 o 
  -8   8   6     1797.03     1726.40    143.03 o 
  -7   8   6       32.90       32.98     21.09 o 
  -6   8   6     2465.35     2380.72     84.31 o 
  -5   8   6    14755.86    14932.30    204.02 o 
  -4   8   6     9863.41     9394.92    151.76 o 
  -3   8   6     3326.93     3266.88     63.91 o 
  -2   8   6    14502.02    14540.09    142.95 o 
  -1   8   6    40319.15    39841.61    230.30 o 
   0   8   6    30036.39    30619.55    240.01 o 
   1   8   6     9317.49     9531.53    225.49 o 
   2   8   6     8383.88     8938.00    157.29 o 
   3   8   6     2715.06     2635.17     65.02 o 
   4   8   6     1148.09     1093.44     39.53 o 
   5   8   6        7.13       20.71      9.40 o 
   6   8   6     3207.54     3157.39    108.09 o 
   7   8   6     1334.86     1544.18    245.47 o 
   8   8   6      137.93       33.06    101.05 o 
  -8   9   6       16.61       40.95     41.89 o 
  -7   9   6      117.80       19.24     55.53 o 
  -6   9   6      246.26      271.02     36.08 o 
  -5   9   6      701.85      765.99     51.04 o 
  -4   9   6        0.46        4.79      8.31 o 
  -3   9   6      222.74      244.99     19.57 o 
  -2   9   6       52.93       66.95     11.87 o 
  -1   9   6     4338.86     4123.78     76.15 o 
   0   9   6     2732.61     2723.32     62.36 o 
   1   9   6     2828.62     2906.52     67.31 o 
   2   9   6       27.01       30.31      9.04 o 
   3   9   6     7547.99     7721.06    154.87 o 
   4   9   6      549.59      555.58     19.76 o 
   5   9   6       63.94       80.56      8.86 o 
   6   9   6     1064.96     1045.06    109.93 o 
   7   9   6     1549.99     1333.15    131.26 o 
   8   9   6      116.72       91.03     43.96 o 
  -8  10   6      651.99      657.22     97.12 o 
  -7  10   6       65.08       85.71     86.18 o 
  -6  10   6      422.79      455.76     60.14 o 
  -5  10   6     2896.49     3053.50    170.37 o 
  -4  10   6     3097.98     3012.33     68.98 o 
  -3  10   6     3723.38     3589.85     87.57 o 
  -2  10   6       19.30       51.47     13.91 o 
  -1  10   6    12958.01    12510.60    135.86 o 
   0  10   6    18027.54    17324.64    175.91 o 
   1  10   6      120.00      117.50     15.14 o 
   2  10   6      250.63      253.07     19.82 o 
   3  10   6     4233.30     4280.71    108.32 o 
   4  10   6     1458.81     1570.68     69.89 o 
   5  10   6      502.32      511.20     76.47 o 
   6  10   6     2591.16     2588.57    319.55 o 
   7  10   6      196.26      172.20     52.24 o 
  -8  11   6     4664.29     4913.08    255.99 o 
  -7  11   6     3582.12     3555.56    206.69 o 
  -6  11   6        9.81       18.39     29.80 o 
  -5  11   6      595.36      620.97     45.14 o 
  -4  11   6     7020.90     7272.45    204.59 o 
  -3  11   6      284.23      322.32     25.60 o 
  -2  11   6     4653.87     4573.99     88.59 o 
  -1  11   6      152.79      145.06     21.43 o 
   0  11   6      848.62      813.99     40.09 o 
   1  11   6    10334.25    10178.23    144.79 o 
   2  11   6     8571.68     8134.08    179.11 o 
   3  11   6     5062.18     5367.79    152.32 o 
   4  11   6     6182.89     6284.25    111.47 o 
   5  11   6     5010.40     4980.83    228.17 o 
   6  11   6     3099.78     3268.70    300.45 o 
   7  11   6     2191.92     2423.00    308.59 o 
  -7  12   6     3854.54     4054.84    403.91 o 
  -6  12   6     1895.12     2005.51    151.27 o 
  -5  12   6     4627.73     4850.51    133.86 o 
  -4  12   6       11.71        2.13     16.56 o 
  -3  12   6    16689.76    17333.49    181.97 o 
  -2  12   6     3149.82     3157.96     75.44 o 
  -1  12   6     1489.27     1517.57     55.29 o 
   0  12   6        8.23       -3.71      9.30 o 
   1  12   6     3898.77     3858.46    112.64 o 
   2  12   6     1968.83     2006.99     80.62 o 
   3  12   6        5.68        3.89      7.68 o 
   4  12   6      203.60      174.20     35.30 o 
   5  12   6       16.56       23.41     28.07 o 
   6  12   6      294.92      128.61     50.83 o 
   7  12   6      413.82      438.58     83.03 o 
  -7  13   6      400.42      454.74    149.13 o 
  -6  13   6        0.15       -1.49     41.06 o 
  -5  13   6       24.41      -16.74     70.05 o 
  -4  13   6        7.27       21.39      7.25 o 
  -3  13   6      730.97      634.43     35.97 o 
  -2  13   6     1070.97     1042.05     45.11 o 
  -1  13   6      288.57      255.15     23.75 o 
   0  13   6      753.90      688.64     51.85 o 
   1  13   6      741.44      803.36     54.94 o 
   2  13   6       41.60       43.33     15.56 o 
   3  13   6      346.49      342.40     92.92 o 
   4  13   6      416.03      323.36     65.19 o 
   5  13   6      696.96      750.53    152.12 o 
   6  13   6       59.48       70.77     66.16 o 
   7  13   6        0.30      -47.55     47.55 o 
  -7  14   6      320.98      336.01     79.10 o 
  -6  14   6     3527.18     3529.80    210.69 o 
  -5  14   6     1511.37     1644.55    135.68 o 
  -4  14   6      653.01      653.31     44.01 o 
  -3  14   6       79.40       72.82     14.32 o 
  -2  14   6     9553.18     9070.14    195.91 o 
  -1  14   6      312.10      339.79     32.97 o 
   0  14   6       12.01        8.66     17.56 o 
   1  14   6      202.77      222.41     24.78 o 
   2  14   6     1749.94     1866.79     48.47 o 
   3  14   6       20.83      -22.76     25.62 o 
   4  14   6       23.44       13.82     31.94 o 
   5  14   6       94.61       58.71     40.89 o 
   6  14   6       26.29       -2.33     25.05 o 
  -6  15   6     1263.48     1381.68    179.13 o 
  -5  15   6       64.74        4.91     36.16 o 
  -4  15   6       39.74      -10.38     53.30 o 
  -3  15   6       95.70       71.98     20.37 o 
  -2  15   6      928.89      891.06     60.12 o 
  -1  15   6      271.96      279.52     35.96 o 
   0  15   6     5689.81     5788.94    154.55 o 
   1  15   6       38.43       46.35     15.48 o 
   2  15   6     3828.55     3829.87     71.18 o 
   3  15   6     5407.03     5553.13    300.98 o 
   4  15   6     6167.05     6716.30    209.29 o 
   5  15   6     2988.77     2882.57    226.53 o 
   6  15   6     1378.85     1329.39    139.89 o 
  -6  16   6      588.73      517.23    116.87 o 
  -5  16   6       10.73      -39.36     39.66 o 
  -4  16   6     1781.12     1724.43    139.89 o 
  -3  16   6     5463.16     5688.27    178.03 o 
  -2  16   6     2820.75     2849.07    124.32 o 
  -1  16   6     3798.50     3800.46    112.49 o 
   0  16   6     8107.37     8123.01    148.36 o 
   1  16   6     2782.30     3029.87    118.97 o 
   2  16   6      475.70      503.68     57.38 o 
   3  16   6      409.50      402.83     51.92 o 
   4  16   6      213.48      250.14     61.92 o 
   5  16   6       48.29       44.79     40.96 o 
   6  16   6        1.84      -33.28     49.04 o 
  -6  17   6       48.23       22.26     44.49 o 
  -5  17   6      989.63      902.94    111.51 o 
  -4  17   6      161.76      111.56     46.91 o 
  -3  17   6      385.72      365.04     50.18 o 
  -2  17   6       14.71      -25.25     28.93 o 
  -1  17   6     2462.94     2371.08    124.78 o 
   0  17   6      368.25      289.67     42.87 o 
   1  17   6        4.99        5.00     25.94 o 
   2  17   6      484.34      472.09     56.36 o 
   3  17   6      757.20      846.23     75.16 o 
   4  17   6     1542.42     1706.93    149.85 o 
   5  17   6     1581.46     1818.31    205.05 o 
  -5  18   6     3069.79     2756.32    195.76 o 
  -4  18   6     3687.51     3772.52    253.90 o 
  -3  18   6     6129.94     5934.22    235.62 o 
  -2  18   6     3220.02     3290.11    142.31 o 
  -1  18   6     1032.47     1030.15     79.44 o 
   0  18   6      461.93      446.12     43.95 o 
   1  18   6     4734.21     4795.93    171.58 o 
   2  18   6     4189.44     4218.18    163.25 o 
   3  18   6        0.80       11.74     21.71 o 
   4  18   6       30.56       -0.84     57.76 o 
   5  18   6       18.75       38.38     37.30 o 
  -5  19   6     2920.29     3203.70    213.26 o 
  -4  19   6      220.13      246.23     61.97 o 
  -3  19   6      197.67      182.48     39.81 o 
  -2  19   6     2787.76     2918.65    143.48 o 
  -1  19   6     1067.34      954.27     77.34 o 
   0  19   6     6202.41     6305.75    158.91 o 
   1  19   6     4147.92     4071.32    167.68 o 
   2  19   6     5808.73     6053.85    201.65 o 
   3  19   6     4160.32     4077.99    228.27 o 
   4  19   6     4513.00     4660.64    351.97 o 
  -4  20   6     3049.00     3006.16    263.01 o 
  -3  20   6      678.73      636.31     87.87 o 
  -2  20   6      953.44     1065.52    101.64 o 
  -1  20   6     3670.96     3631.61    153.63 o 
   0  20   6     1845.35     1933.61    111.62 o 
   1  20   6     1295.23     1085.03    125.79 o 
   2  20   6     1043.54     1009.17     87.26 o 
   3  20   6      778.16      619.51     93.94 o 
  -3  21   6      161.32      175.51    126.46 o 
  -2  21   6      110.44      135.29     42.65 o 
  -1  21   6      867.54      933.64     80.89 o 
   0  21   6      403.24      363.13     76.96 o 
   1  21   6     2368.08     2461.28    135.27 o 
   2  21   6      163.47      217.70     44.82 o 
   3  21   6        7.09      -50.26     73.22 o 
  -2  22   6     1159.75     1145.01    116.22 o 
  -1  22   6     5312.22     5389.53    258.04 o 
   0  22   6     6821.73     6718.05    287.47 o 
   1  22   6     1782.90     1582.69    141.30 o 
  -9   1   7      631.39      543.05     82.10 o 
  -8   1   7     2485.35     2378.86    177.55 o 
  -7   1   7     7291.19     7314.11    147.38 o 
  -6   1   7     2753.55     2836.98    122.58 o 
  -5   1   7      292.47      384.12     42.62 o 
  -4   1   7     3579.98     3444.81    139.80 o 
  -3   1   7     2080.56     2041.03     80.88 o 
  -2   1   7      188.35      228.96     30.96 o 
  -1   1   7     1204.95     1311.49     57.25 o 
   0   1   7     6003.21     5866.33    128.27 o 
   1   1   7     6207.79     6748.54    100.72 o 
   2   1   7     1932.63     1918.19     45.15 o 
   3   1   7    14169.14    14174.35    173.32 o 
   4   1   7    11162.77    11117.59    276.30 o 
   5   1   7     2306.16     2306.54     76.12 o 
   6   1   7      632.54      603.33     41.31 o 
   7   1   7     1145.58     1299.71     72.68 o 
   8   1   7     1740.81     1811.34    142.32 o 
  -9   2   7      279.67      258.52     62.33 o 
  -8   2   7      115.68      103.75     30.73 o 
  -7   2   7     2360.56     2205.44     89.59 o 
  -6   2   7     6888.66     6792.37    189.09 o 
  -5   2   7      687.93      761.51     70.81 o 
  -4   2   7    11880.62    12008.98    260.88 o 
  -3   2   7    33759.20    33426.43    323.68 o 
  -2   2   7    27005.58    27409.11    247.80 o 
  -1   2   7     4504.12     4293.34    103.03 o 
   0   2   7    24591.94    24656.91    210.09 o 
   1   2   7    21299.24    20845.37    242.62 o 
   2   2   7     7159.49     6826.92    117.54 o 
   3   2   7      898.31      891.61     38.06 o 
   4   2   7     2223.43     2213.79     57.92 o 
   5   2   7     2039.43     2026.17     63.87 o 
   6   2   7       97.27      148.73     31.93 o 
   7   2   7        0.22      -12.89     25.73 o 
   8   2   7     1268.15     1194.10    116.56 o 
  -9   3   7      301.06      390.42    111.20 o 
  -8   3   7      964.86      898.90     73.74 o 
  -7   3   7      963.48      860.28     83.86 o 
  -6   3   7      552.32      565.71     46.39 o 
  -5   3   7     2630.01     2658.27     93.97 o 
  -4   3   7     3202.79     3040.35    101.96 o 
  -3   3   7     2539.01     2685.91     75.49 o 
  -2   3   7     2182.87     2253.38     66.64 o 
  -1   3   7     1441.44     1406.65     45.98 o 
   0   3   7     8228.64     8645.97    124.93 o 
   1   3   7     2943.76     3120.72     76.79 o 
   2   3   7     7462.89     7714.24    103.17 o 
   3   3   7     2235.63     2335.22     61.29 o 
   4   3   7     4815.20     4927.07    101.27 o 
   5   3   7     8201.96     8129.71    125.69 o 
   6   3   7     3040.23     3076.43    127.29 o 
   7   3   7     1242.23     1136.91     83.80 o 
   8   3   7     1016.02     1085.83     85.87 o 
  -9   4   7      623.70      591.62    131.76 o 
  -8   4   7       13.43       33.70     31.86 o 
  -7   4   7      365.81      405.69     55.88 o 
  -6   4   7      121.00      152.11     19.84 o 
  -5   4   7       15.71       15.58     13.43 o 
  -4   4   7       67.46       77.70     24.68 o 
  -3   4   7     3481.28     3507.93     85.22 o 
  -2   4   7     5039.11     4684.27     96.06 o 
  -1   4   7     1179.74     1195.32     39.33 o 
   0   4   7     6081.28     6216.54     96.62 o 
   1   4   7     9713.81    10301.17    122.53 o 
   2   4   7    10557.97    10662.79    131.62 o 
   3   4   7     2345.32     2130.74     57.95 o 
   4   4   7     4794.05     4580.21     89.44 o 
   5   4   7      376.57      414.90     34.62 o 
   6   4   7     1012.23     1073.38     59.29 o 
   7   4   7     1009.64     1004.94     79.50 o 
   8   4   7      210.70      253.96     46.41 o 
  -8   5   7     1727.08     1678.34    100.88 o 
  -7   5   7      771.13      761.72     64.74 o 
  -6   5   7    10081.65    10356.53    108.07 o 
  -5   5   7    11197.03    11120.25    218.44 o 
  -4   5   7      962.71      891.88     80.95 o 
  -3   5   7     1145.27     1152.78     49.20 o 
  -2   5   7     8322.23     8544.49    115.46 o 
  -1   5   7      294.95      381.03     23.44 o 
   0   5   7     4624.77     4608.94     77.28 o 
   1   5   7      926.36     1054.34     44.74 o 
   2   5   7      189.33      174.56     17.78 o 
   3   5   7     5244.01     5153.93     94.73 o 
   4   5   7     3109.07     2980.42     83.95 o 
   5   5   7     2989.16     2978.20     81.83 o 
   6   5   7     6292.92     6450.56    183.60 o 
   7   5   7     2075.60     2110.55    113.82 o 
   8   5   7     3385.17     3450.13    217.94 o 
  -8   6   7       90.45       54.82     35.46 o 
  -7   6   7     1493.95     1560.28     92.36 o 
  -6   6   7       20.64       -1.21     22.82 o 
  -5   6   7     7473.45     7220.76    154.15 o 
  -4   6   7     3743.55     3484.49    190.56 o 
  -3   6   7       99.17      125.30     16.91 o 
  -2   6   7     4822.75     4795.55     80.61 o 
  -1   6   7    49374.81    48016.71    337.76 o 
   0   6   7    21656.41    21233.23    195.39 o 
   1   6   7     8236.26     8416.24    126.80 o 
   2   6   7    20055.81    20252.22    214.03 o 
   3   6   7    24236.62    23582.93    217.45 o 
   4   6   7     6055.45     6268.99    107.78 o 
   5   6   7     1760.61     1791.32     62.95 o 
   6   6   7     1618.09     1629.39     94.13 o 
   7   6   7      433.50      495.22     75.30 o 
   8   6   7      229.37      168.24     52.22 o 
  -8   7   7     1460.44     1622.37    135.31 o 
  -7   7   7      187.29      177.70     34.63 o 
  -6   7   7     1271.53     1166.70     63.65 o 
  -5   7   7     4153.19     4197.47    109.05 o 
  -4   7   7      577.29      573.66     34.61 o 
  -3   7   7      481.32      516.19     42.69 o 
  -2   7   7        1.69       12.20     11.35 o 
  -1   7   7      821.68      885.81     36.02 o 
   0   7   7      894.18      953.21     37.08 o 
   1   7   7     1961.47     2221.55     65.63 o 
   2   7   7      157.65      106.28     15.99 o 
   3   7   7     1435.08     1380.60     57.16 o 
   4   7   7       54.61       46.14     11.64 o 
   5   7   7       10.90       23.50     11.71 o 
   6   7   7     3055.17     2937.34     97.16 o 
   7   7   7      280.56      281.91     67.48 o 
   8   7   7       44.56       15.30     40.10 o 
  -8   8   7      114.46       79.97     44.13 o 
  -7   8   7      459.37      488.20     51.07 o 
  -6   8   7       53.26       60.88     17.80 o 
  -5   8   7       52.21      125.18     44.68 o 
  -4   8   7      980.03      962.59     48.99 o 
  -3   8   7     2883.33     3042.29     69.50 o 
  -2   8   7      189.51      269.99     20.90 o 
  -1   8   7     2949.80     2961.98     66.52 o 
   0   8   7    13853.69    14019.09    143.65 o 
   1   8   7     1608.18     1550.02     56.00 o 
   2   8   7       17.29       25.54     12.02 o 
   3   8   7     6611.35     6590.92    119.58 o 
   4   8   7     2289.79     2334.58     62.49 o 
   5   8   7     1703.89     1756.78     56.11 o 
   6   8   7      899.85     1010.68    105.83 o 
   7   8   7      262.82      345.44     69.64 o 
   8   8   7      278.15      230.47    115.47 o 
  -8   9   7     2270.99     2055.52    180.31 o 
  -7   9   7     3849.88     3957.00    208.03 o 
  -6   9   7     2210.09     2328.16    102.07 o 
  -5   9   7    10180.32    10073.76    246.63 o 
  -4   9   7     6822.38     6686.85    119.55 o 
  -3   9   7     3413.82     3629.19     90.41 o 
  -2   9   7     1852.88     1870.10     53.63 o 
  -1   9   7     1993.01     1979.95     62.48 o 
   0   9   7     2907.76     2990.94     74.30 o 
   1   9   7      569.83      528.57     31.24 o 
   2   9   7     8535.93     8866.78    168.42 o 
   3   9   7      880.44      920.00     41.56 o 
   4   9   7     3661.29     3665.61     89.19 o 
   5   9   7     8688.93     8794.12     96.35 o 
   6   9   7     9382.86     9235.39    611.22 o 
   7   9   7     5200.47     5638.99    265.76 o 
  -8  10   7       66.28      -47.50     47.50 o 
  -7  10   7     1841.81     1880.74    148.78 o 
  -6  10   7      139.60       93.19     29.57 o 
  -5  10   7     6702.96     6787.48    134.19 o 
  -4  10   7     5346.14     5148.68     98.59 o 
  -3  10   7     6656.25     6672.76    105.41 o 
  -2  10   7    16817.45    16622.81    162.44 o 
  -1  10   7    14026.68    14276.32    167.07 o 
   0  10   7     6954.78     7135.45    117.22 o 
   1  10   7     8246.42     8108.01    121.32 o 
   2  10   7     3645.85     3664.30     85.19 o 
   3  10   7     5765.08     5793.95     95.38 o 
   4  10   7       79.38      104.34     19.31 o 
   5  10   7      467.55      423.57     99.95 o 
   6  10   7      264.29      170.64     73.90 o 
   7  10   7      129.83       89.77     49.85 o 
  -8  11   7      369.69      275.68     78.26 o 
  -7  11   7     2043.97     2041.35    254.45 o 
  -6  11   7      289.63      300.20     64.04 o 
  -5  11   7      109.87       78.93     31.12 o 
  -4  11   7      177.75      192.20     23.95 o 
  -3  11   7      526.21      511.10     32.74 o 
  -2  11   7      222.97      200.65     18.88 o 
  -1  11   7     1136.56     1054.47     42.92 o 
   0  11   7     2365.13     2232.42     67.63 o 
   1  11   7      303.95      374.80     30.06 o 
   2  11   7        1.12       18.44     10.38 o 
   3  11   7     1371.63     1476.78     69.44 o 
   4  11   7     1436.99     1348.06     54.92 o 
   5  11   7       22.64      -54.12     67.91 o 
   6  11   7      105.95       21.25     86.01 o 
   7  11   7       97.58       91.57     48.80 o 
  -7  12   7       88.85       76.13     49.00 o 
  -6  12   7      561.67      414.00     77.55 o 
  -5  12   7       79.77       33.87     18.54 o 
  -4  12   7     3209.64     3141.83     76.02 o 
  -3  12   7      295.45      314.06     25.72 o 
  -2  12   7     2562.21     2499.22     87.74 o 
  -1  12   7     2837.80     2827.35     78.87 o 
   0  12   7     5888.35     5861.01    124.20 o 
   1  12   7      432.27      462.67     31.49 o 
   2  12   7      195.44      249.66     33.08 o 
   3  12   7     5463.42     5475.65    202.44 o 
   4  12   7     2341.12     2572.45    162.26 o 
   5  12   7      154.63      146.69     82.24 o 
   6  12   7      691.73      657.91     96.77 o 
   7  12   7        0.29       -9.52     42.94 o 
  -7  13   7     8262.53     8815.28    341.92 o 
  -6  13   7      583.74      670.86    110.03 o 
  -5  13   7      388.47      432.38     71.33 o 
  -4  13   7     4629.66     4609.10    113.81 o 
  -3  13   7     3984.67     3967.97     84.91 o 
  -2  13   7     1061.15     1008.33     57.20 o 
  -1  13   7      198.59      186.11     24.60 o 
   0  13   7        2.73        4.26     18.27 o 
   1  13   7     4605.71     4617.17    160.23 o 
   2  13   7     6005.84     5870.80    147.81 o 
   3  13   7     4897.65     4969.67    115.91 o 
   4  13   7     4909.89     5209.92    236.43 o 
   5  13   7     1545.35     1621.39    157.49 o 
   6  13   7     1863.50     1967.46    272.21 o 
   7  13   7     3512.51     3317.78    222.61 o 
  -7  14   7     2016.75     2139.48    175.83 o 
  -6  14   7      378.05      504.79     92.03 o 
  -5  14   7       90.16      133.56     47.98 o 
  -4  14   7     2995.45     3106.63     94.79 o 
  -3  14   7     9609.31     9550.17    182.45 o 
  -2  14   7     9478.24     9282.56    159.44 o 
  -1  14   7       33.03       51.89     16.14 o 
   0  14   7     5477.86     5583.41    151.33 o 
   1  14   7     8879.16     8707.72    263.75 o 
   2  14   7     1231.24     1378.34     82.71 o 
   3  14   7     1059.04     1087.12     47.63 o 
   4  14   7     1000.97     1084.11    113.72 o 
   5  14   7      155.25      142.72     52.40 o 
   6  14   7       76.65      -49.59     53.19 o 
  -6  15   7       18.44       19.96     41.66 o 
  -5  15   7       36.85       40.79     38.69 o 
  -4  15   7       25.20        6.04     28.35 o 
  -3  15   7      343.49      300.82     43.67 o 
  -2  15   7      920.84      878.14     59.11 o 
  -1  15   7     2315.64     2308.60     98.32 o 
   0  15   7       46.91       54.17     21.82 o 
   1  15   7       14.33       15.76     17.60 o 
   2  15   7        0.11       18.34     21.74 o 
   3  15   7      348.65      364.68     70.17 o 
   4  15   7        5.26       27.41     40.52 o 
   5  15   7      818.69      829.76    112.27 o 
   6  15   7      117.05      204.25     60.19 o 
  -6  16   7      154.22      213.11     65.05 o 
  -5  16   7      896.62      717.21     98.52 o 
  -4  16   7     1814.05     1815.27    142.17 o 
  -3  16   7     2024.57     1863.77    104.12 o 
  -2  16   7    11156.18    10505.39    241.50 o 
  -1  16   7     5587.08     5159.55    165.42 o 
   0  16   7      507.18      466.06     48.48 o 
   1  16   7     5593.89     5393.13    218.95 o 
   2  16   7     6252.91     6486.00    186.09 o 
   3  16   7      123.78       44.73     69.05 o 
   4  16   7      964.25      937.43    113.93 o 
   5  16   7       56.02       37.13     39.52 o 
   6  16   7     1152.40     1214.67    177.91 o 
  -6  17   7     4976.38     5230.59    316.33 o 
  -5  17   7     2040.59     2309.87    173.89 o 
  -4  17   7        8.06      -28.73     59.18 o 
  -3  17   7     1312.48     1187.97     85.10 o 
  -2  17   7     3205.48     3267.57    139.41 o 
  -1  17   7      193.37      214.95     38.66 o 
   0  17   7     1815.69     1796.35     94.47 o 
   1  17   7      467.52      433.26     66.18 o 
   2  17   7      173.39      176.74     37.66 o 
   3  17   7     3892.82     4051.86    244.49 o 
   4  17   7     6057.02     6477.77    290.11 o 
   5  17   7     3309.84     3459.82    226.88 o 
  -5  18   7      375.72      441.89     86.91 o 
  -4  18   7      888.56     1023.72    117.04 o 
  -3  18   7      451.99      467.71     67.83 o 
  -2  18   7     1982.62     1872.48    108.88 o 
  -1  18   7     3339.92     3502.17    179.27 o 
   0  18   7     6223.96     6362.07    158.79 o 
   1  18   7     3104.63     2997.96    138.58 o 
   2  18   7     3367.66     3264.29    146.51 o 
   3  18   7     3511.75     3471.81    152.02 o 
   4  18   7     2647.38     3055.81    206.44 o 
   5  18   7     1269.10     1412.02    147.24 o 
  -4  19   7       85.44      119.16     56.20 o 
  -3  19   7       60.53      108.68     46.50 o 
  -2  19   7       43.97        0.88     25.09 o 
  -1  19   7      590.46      535.12     51.64 o 
   0  19   7        8.98        2.46     12.56 o 
   1  19   7      182.74      152.86     40.87 o 
   2  19   7       81.69       98.57     32.88 o 
   3  19   7        5.00      -34.98     35.88 o 
   4  19   7      278.62      361.36     80.34 o 
  -4  20   7      320.21      415.03     83.33 o 
  -3  20   7     1510.35     1303.78    177.93 o 
  -2  20   7     1067.41     1168.43     92.15 o 
  -1  20   7     2515.61     2644.83    111.18 o 
   0  20   7     5138.61     5314.68    188.36 o 
   1  20   7     4794.54     4661.00    180.72 o 
   2  20   7     1526.88     1453.90    131.70 o 
   3  20   7      631.56      630.32    158.37 o 
  -3  21   7      235.94      270.98     60.05 o 
  -2  21   7      702.82      773.17    117.03 o 
  -1  21   7      553.51      629.58     98.95 o 
   0  21   7       30.11       56.62     52.75 o 
   1  21   7       39.67       34.51     40.15 o 
   2  21   7      149.58      115.81     34.49 o 
  -1  22   7     2579.78     2448.85    178.04 o 
   0  22   7      246.07      175.86     84.27 o 
   1  22   7       81.23       39.27     46.12 o 
  -9   0   8     2261.23     2280.29    229.94 o 
  -8   0   8      381.24      426.10    102.46 o 
  -7   0   8      458.80      531.37     62.78 o 
  -6   0   8     2313.68     2202.85    192.62 o 
  -5   0   8        3.06       66.33     39.99 o 
  -4   0   8     5136.47     5133.07    249.18 o 
  -3   0   8    39403.66    39984.47    646.66 o 
  -2   0   8    46416.22    44696.45    645.09 o 
  -1   0   8     3136.55     3280.33    168.01 o 
   0   0   8     2966.96     2846.40    107.99 o 
   1   0   8    69821.61    66893.74    797.01 o 
   2   0   8    23511.28    23056.02    232.63 o 
   3   0   8     4513.22     5173.47    164.49 o 
   4   0   8     1433.70     1390.20     75.12 o 
   5   0   8     7153.86     7102.36    217.24 o 
   6   0   8      447.80      504.85     61.08 o 
   7   0   8      106.75      138.70     39.58 o 
   8   0   8       60.67       99.12     55.93 o 
  -9   1   8      252.19      196.91     53.50 o 
  -8   1   8     2045.62     1766.73    206.31 o 
  -7   1   8     6511.15     6638.80    144.64 o 
  -6   1   8     5354.92     5327.50    208.65 o 
  -5   1   8     1837.18     1797.63    112.54 o 
  -4   1   8     8150.71     8434.26    225.39 o 
  -3   1   8     8464.03     8578.20    211.77 o 
  -2   1   8     1893.48     1859.13     76.07 o 
  -1   1   8     1505.93     1452.12     64.46 o 
   0   1   8     1226.27     1706.24     83.86 o 
   1   1   8     4251.12     4542.56     88.62 o 
   2   1   8    11189.71    12093.03    127.67 o 
   3   1   8       54.16       49.29     14.43 o 
   4   1   8     4794.43     4926.98     98.80 o 
   5   1   8     1209.47     1107.73     54.40 o 
   6   1   8      663.14      695.67     45.67 o 
   7   1   8     1638.21     1636.89     83.20 o 
   8   1   8     3965.37     3766.24    206.30 o 
  -9   2   8     1354.84     1095.90    116.90 o 
  -8   2   8        9.78       10.31     31.92 o 
  -7   2   8      263.84      308.69     30.69 o 
  -6   2   8      883.74      894.71     88.34 o 
  -5   2   8      197.66      175.72     30.83 o 
  -4   2   8     1080.34     1141.84     69.44 o 
  -3   2   8     1146.28     1189.30     62.63 o 
  -2   2   8     1432.51     1310.42     54.45 o 
  -1   2   8     9169.88     9430.04    162.84 o 
   0   2   8        4.59       17.20      8.98 o 
   1   2   8      751.94      647.72     34.23 o 
   2   2   8     3918.96     3942.13    103.43 o 
   3   2   8     1171.05     1152.41     45.65 o 
   4   2   8     4634.09     4675.31    118.67 o 
   5   2   8       18.92       24.18     23.54 o 
   6   2   8     2142.62     2051.99    105.92 o 
   7   2   8      810.57      848.80     76.49 o 
   8   2   8     1661.91     1827.45    165.23 o 
  -9   3   8     1108.06     1307.39    190.82 o 
  -8   3   8     3094.08     3157.74    136.25 o 
  -7   3   8     5775.09     5815.17    187.12 o 
  -6   3   8     6800.15     6568.13    160.95 o 
  -5   3   8     3990.39     3950.56    106.36 o 
  -4   3   8     4575.81     4554.47    157.24 o 
  -3   3   8     7363.89     7208.73    289.46 o 
  -2   3   8    11288.85    11168.67    167.83 o 
  -1   3   8     1103.19     1205.76     45.50 o 
   0   3   8      340.75      422.23     30.50 o 
   1   3   8       51.43       51.21     11.76 o 
   2   3   8     2882.04     3294.92     78.34 o 
   3   3   8     3130.57     2966.76     72.51 o 
   4   3   8     9697.90     9203.67    148.02 o 
   5   3   8      666.18      653.97     51.96 o 
   6   3   8     1409.92     1519.13     92.23 o 
   7   3   8     4217.18     4169.07    160.19 o 
   8   3   8      922.43      951.05     82.71 o 
  -8   4   8      245.05      272.47     45.74 o 
  -7   4   8     2026.50     2065.82     93.22 o 
  -6   4   8      770.16      720.66     54.38 o 
  -5   4   8      547.07      538.72     51.98 o 
  -4   4   8      201.63      159.45     25.25 o 
  -3   4   8     3903.36     4232.64    114.66 o 
  -2   4   8      785.99      732.07     41.18 o 
  -1   4   8    24633.74    25057.29    204.92 o 
   0   4   8    18977.42    19066.31    230.36 o 
   1   4   8    22452.87    22770.29    253.72 o 
   2   4   8    10173.42    10169.97    136.52 o 
   3   4   8    16786.95    16960.06    170.42 o 
   4   4   8     9575.49     9393.05    167.31 o 
   5   4   8     3570.75     3453.17    154.37 o 
   6   4   8     2123.17     2198.23    111.45 o 
   7   4   8      954.64     1008.41     81.55 o 
   8   4   8       54.30       -2.67     50.49 o 
  -8   5   8      230.73       54.18     31.46 o 
  -7   5   8       81.56      131.25     28.64 o 
  -6   5   8       21.67       31.28     15.22 o 
  -5   5   8     2223.29     2106.39     83.01 o 
  -4   5   8     2809.44     2788.63    108.94 o 
  -3   5   8        3.23        9.27     13.59 o 
  -2   5   8     8550.63     8951.34    145.07 o 
  -1   5   8     5836.75     5875.82     93.17 o 
   0   5   8     8913.30     9480.13    117.82 o 
   1   5   8     1381.53     1488.73     56.63 o 
   2   5   8        8.87        9.47     12.67 o 
   3   5   8     1557.34     1675.85     57.31 o 
   4   5   8     1354.57     1288.00     58.68 o 
   5   5   8     2284.11     2294.67     88.45 o 
   6   5   8     1860.46     1862.28    103.75 o 
   7   5   8      527.51      564.76     75.12 o 
   8   5   8      145.22      260.81     62.50 o 
  -8   6   8       73.90       54.06     55.99 o 
  -7   6   8      230.05      140.82     28.55 o 
  -6   6   8        1.33        1.18     22.74 o 
  -5   6   8        0.01       38.86     14.88 o 
  -4   6   8     1031.34     1023.93     57.17 o 
  -3   6   8       11.06       24.27     17.40 o 
  -2   6   8     2863.91     3245.30     75.38 o 
  -1   6   8      187.05      188.76     18.36 o 
   0   6   8     2324.80     2502.13     61.76 o 
   1   6   8     1247.70     1251.74     52.24 o 
   2   6   8     1107.25     1079.55     50.13 o 
   3   6   8      197.13      187.63     23.74 o 
   4   6   8      417.18      468.96     32.90 o 
   5   6   8      156.68      165.96     29.94 o 
   6   6   8     2433.99     2572.39    120.26 o 
   7   6   8     1369.22     1281.63    124.09 o 
   8   6   8      246.88      268.88     63.89 o 
  -8   7   8      754.11      724.19     94.81 o 
  -7   7   8      786.58      853.18     59.67 o 
  -6   7   8     3322.43     3395.88    161.65 o 
  -5   7   8    13484.86    13579.87    224.35 o 
  -4   7   8     4046.56     4015.22    110.34 o 
  -3   7   8      331.73      287.71     23.29 o 
  -2   7   8     6294.04     6007.36     97.34 o 
  -1   7   8     7748.03     7621.41    119.58 o 
   0   7   8     2217.45     2037.06     70.15 o 
   1   7   8     4360.09     4676.12    114.32 o 
   2   7   8      129.21      143.38     17.92 o 
   3   7   8       17.46       32.17     11.78 o 
   4   7   8      181.08      193.61     22.57 o 
   5   7   8     3746.27     3781.11     90.53 o 
   6   7   8     6397.21     6880.07    233.70 o 
   7   7   8     3043.40     3043.48    190.56 o 
   8   7   8     1986.18     1967.06    327.04 o 
  -8   8   8       96.32        3.57     34.78 o 
  -7   8   8      713.30      753.07     66.33 o 
  -6   8   8      102.57      136.86     42.49 o 
  -5   8   8      926.11     1024.08     52.02 o 
  -4   8   8     1728.65     1668.87     71.52 o 
  -3   8   8       27.72       36.06     13.83 o 
  -2   8   8     2192.32     2129.65     78.11 o 
  -1   8   8    29598.22    29689.59    239.21 o 
   0   8   8    21147.74    21135.18    239.06 o 
   1   8   8      715.54      709.67     36.89 o 
   2   8   8    11525.25    11491.80    161.88 o 
   3   8   8    13287.08    12982.96    172.64 o 
   4   8   8    11828.43    11577.82    177.31 o 
   5   8   8        7.10       23.05     10.78 o 
   6   8   8     2470.60     2483.30    368.90 o 
   7   8   8      732.22      791.68    104.52 o 
  -8   9   8      398.61      344.32     77.98 o 
  -7   9   8     2657.81     2785.74    176.97 o 
  -6   9   8      958.31      888.35     96.57 o 
  -5   9   8     2254.22     2248.60     74.10 o 
  -4   9   8       62.00       33.82     34.32 o 
  -3   9   8      310.01      252.00     25.70 o 
  -2   9   8       58.07       61.45     13.40 o 
  -1   9   8     1134.28     1217.49     50.18 o 
   0   9   8      474.88      420.60     29.95 o 
   1   9   8      549.77      623.54     35.39 o 
   2   9   8        0.15       10.01     10.39 o 
   3   9   8     3670.07     3661.55     89.09 o 
   4   9   8       22.60       25.58     12.39 o 
   5   9   8      389.32      369.54     48.26 o 
   6   9   8      229.61      214.70     65.14 o 
   7   9   8     2491.42     2602.20    185.21 o 
  -8  10   8      941.15      917.60    116.43 o 
  -7  10   8     1990.55     1904.12    151.51 o 
  -6  10   8      773.69      780.83     64.29 o 
  -5  10   8        4.00       19.87     21.13 o 
  -4  10   8      304.07      293.21     35.35 o 
  -3  10   8       27.18       13.66     14.23 o 
  -2  10   8        1.39       18.42      9.93 o 
  -1  10   8        3.53       24.83     11.77 o 
   0  10   8     3396.28     3204.09     81.85 o 
   1  10   8     6595.92     6373.98    116.79 o 
   2  10   8      260.45      264.26     26.90 o 
   3  10   8     7410.89     7563.23    124.06 o 
   4  10   8     8918.81     8754.14    124.41 o 
   5  10   8     1787.26     1923.20    144.79 o 
   6  10   8       87.43       70.67     39.75 o 
   7  10   8     1037.91      824.61    108.64 o 
  -7  11   8     2871.22     3103.86    196.46 o 
  -6  11   8     5933.74     6271.37    387.08 o 
  -5  11   8     3314.18     1152.29   1622.94 o 
  -4  11   8    21549.16    21184.35    336.05 o 
  -3  11   8     7669.60     7479.80    138.06 o 
  -2  11   8     1842.50     1817.32     69.40 o 
  -1  11   8     3059.39     3083.67     82.84 o 
   0  11   8     1608.65     1559.23     65.29 o 
   1  11   8      228.91      237.05     25.74 o 
   2  11   8     4903.07     4953.05    106.53 o 
   3  11   8      833.57      852.98     40.54 o 
   4  11   8     2391.34     2552.36     94.76 o 
   5  11   8     8024.60     7984.86    298.19 o 
   6  11   8     4626.50     4479.09    236.85 o 
   7  11   8     2628.30     2567.99    190.33 o 
  -7  12   8      140.01       85.82     50.17 o 
  -6  12   8     1506.80     1497.83    134.20 o 
  -5  12   8      131.27       22.73     12.00 o 
  -4  12   8     2682.76     2559.21     85.18 o 
  -3  12   8     6070.44     5980.47    178.71 o 
  -2  12   8    12028.86    11936.90    180.07 o 
  -1  12   8     3684.62     3608.27     91.73 o 
   0  12   8     4084.54     4060.87    106.78 o 
   1  12   8    17777.81    17193.74    352.08 o 
   2  12   8    11006.25    11021.55    158.89 o 
   3  12   8      601.50      652.19     50.69 o 
   4  12   8     1094.78      917.70    101.01 o 
   5  12   8     2659.16     2465.70    181.93 o 
   6  12   8     1212.60     1270.08    130.16 o 
   7  12   8      404.36      472.94     92.62 o 
  -7  13   8     1054.88     1250.06    136.67 o 
  -6  13   8     1591.29     1434.43    240.68 o 
  -5  13   8      161.90      128.67     33.63 o 
  -4  13   8      787.09      142.13    372.16 o 
  -3  13   8      878.76      913.73     49.58 o 
  -2  13   8       11.34       56.49     23.02 o 
  -1  13   8        4.07       -7.53     13.70 o 
   0  13   8      337.05      354.89     30.60 o 
   1  13   8        0.97        9.20     13.76 o 
   2  13   8      501.12      505.09     61.59 o 
   3  13   8       29.97       71.81     24.13 o 
   4  13   8     1068.02      966.42    106.06 o 
   5  13   8     1614.18     1803.68    151.34 o 
   6  13   8      203.87      140.37     56.51 o 
  -7  14   8       95.00      102.01     51.45 o 
  -6  14   8      169.72      183.95     81.24 o 
  -5  14   8      528.69      619.73     86.89 o 
  -4  14   8     1474.27     1514.52     88.97 o 
  -3  14   8     4901.53     4904.47    148.39 o 
  -2  14   8     4998.45     4789.66    161.73 o 
  -1  14   8    11430.90    11006.19    258.73 o 
   0  14   8      906.38      936.75     66.85 o 
   1  14   8     1539.10     1367.58     78.62 o 
   2  14   8     6295.58     6442.35    163.84 o 
   3  14   8     1896.30     2009.28    147.18 o 
   4  14   8      188.33      137.36     55.07 o 
   5  14   8        8.90      -49.28     49.28 o 
   6  14   8      328.23      277.30     70.74 o 
  -6  15   8     5411.44     5571.56    272.02 o 
  -5  15   8     2760.61     3101.35    192.69 o 
  -4  15   8     4032.89     4368.69    153.34 o 
  -3  15   8     8337.04     8323.82    252.65 o 
  -2  15   8     3420.38     3330.63    117.34 o 
  -1  15   8      942.14      849.73     54.50 o 
   0  15   8        9.89        1.70     16.50 o 
   1  15   8        4.48       -4.48     16.88 o 
   2  15   8      426.53      347.19     60.13 o 
   3  15   8     3008.27     3125.21    186.52 o 
   4  15   8     3198.82     3282.25    200.99 o 
   5  15   8      908.69      898.19    114.90 o 
   6  15   8      275.23      275.17     70.75 o 
  -6  16   8       12.70       71.99    105.09 o 
  -5  16   8      120.13      140.81     55.36 o 
  -4  16   8      518.74      622.46     86.33 o 
  -3  16   8     2757.37     2612.92    125.06 o 
  -2  16   8     2000.12     1888.15    125.16 o 
  -1  16   8      650.50      608.76     56.42 o 
   0  16   8     3718.80     3655.96    112.94 o 
   1  16   8     7638.68     7283.52    261.00 o 
   2  16   8     2454.61     2590.80    101.23 o 
   3  16   8     1228.67     1108.02    118.18 o 
   4  16   8     5565.02     5619.77    387.20 o 
   5  16   8     3404.74     3815.06    275.08 o 
  -5  17   8        4.21       -3.49     37.47 o 
  -4  17   8      220.44      298.65     65.11 o 
  -3  17   8      119.53      110.03     33.39 o 
  -2  17   8        3.98       15.91     26.21 o 
  -1  17   8     2014.01     1947.02    102.65 o 
   0  17   8     1029.50     1041.53    110.87 o 
   1  17   8       72.93       27.91     56.35 o 
   2  17   8      321.97      224.50     57.77 o 
   3  17   8     1701.25     1774.38    149.38 o 
   4  17   8      231.32      227.76     67.18 o 
   5  17   8       58.67       69.09     43.24 o 
  -5  18   8       37.31       50.78     42.05 o 
  -4  18   8     1495.51     1467.85    138.45 o 
  -3  18   8      788.62      822.59     84.82 o 
  -2  18   8      401.03      306.09     39.67 o 
  -1  18   8     2123.20     2177.37     98.40 o 
   0  18   8     2744.75     2732.71    120.70 o 
   1  18   8     3242.85     3209.37    183.16 o 
   2  18   8     4876.00     5080.83    185.65 o 
   3  18   8     1036.86      889.28     80.44 o 
   4  18   8      380.31      422.98     82.97 o 
  -4  19   8     1179.13     1453.86    139.80 o 
  -3  19   8     1902.20     1894.94    251.92 o 
  -2  19   8     5604.02     5281.40    221.83 o 
  -1  19   8     3384.67     3489.27    127.02 o 
   0  19   8       56.90       33.12     20.70 o 
   1  19   8      226.68      229.22     44.44 o 
   2  19   8      838.34      875.40     80.89 o 
   3  19   8      117.97      100.19     52.86 o 
   4  19   8      915.49      940.77    118.91 o 
  -3  20   8      745.08      770.89    100.90 o 
  -2  20   8       84.63       49.41     28.75 o 
  -1  20   8     2914.12     3113.74    122.67 o 
   0  20   8     2432.25     2614.61    136.08 o 
   1  20   8      228.87      248.67     48.86 o 
   2  20   8      977.12     1064.62     91.90 o 
   3  20   8     3516.35     3930.12    234.72 o 
  -2  21   8      352.60      389.89     58.32 o 
  -1  21   8      724.34      699.38     96.81 o 
   0  21   8      189.26      159.88     90.91 o 
   1  21   8       68.87       27.27     26.84 o 
   2  21   8      145.61       36.63     26.15 o 
   0  22   8     2203.62     2285.56    174.11 o 
  -8   1   9      480.44      544.67     82.15 o 
  -7   1   9     6213.30     6114.58    123.64 o 
  -6   1   9     5138.39     5170.02    210.10 o 
  -5   1   9     1905.37     2069.48    123.64 o 
  -4   1   9     9058.80     8862.60    195.05 o 
  -3   1   9    44816.82    44527.27    502.43 o 
  -2   1   9     8114.77     8054.04    164.43 o 
  -1   1   9     2972.13     2866.18     95.58 o 
   0   1   9     7900.33     7743.49    170.43 o 
   1   1   9    12697.77    13227.38    163.55 o 
   2   1   9       79.80       56.88     18.60 o 
   3   1   9      386.08      401.53     29.19 o 
   4   1   9     1135.37     1131.57     49.36 o 
   5   1   9     1972.75     1982.00     74.44 o 
   6   1   9      556.58      524.57     47.93 o 
   7   1   9     2628.82     2502.43    125.76 o 
   8   1   9     2512.84     2245.99    163.49 o 
  -8   2   9     3448.15     3531.74    191.97 o 
  -7   2   9     1172.01     1241.01     59.46 o 
  -6   2   9     1361.94     1385.38    109.94 o 
  -5   2   9      396.10      414.69     56.79 o 
  -4   2   9      546.67      571.47     62.23 o 
  -3   2   9     4709.03     5002.36    133.30 o 
  -2   2   9     5448.68     5707.24    137.56 o 
  -1   2   9     2049.55     1994.66     79.71 o 
   0   2   9     9336.52     9399.52    147.47 o 
   1   2   9    18378.90    17692.20    185.60 o 
   2   2   9    24415.49    24565.58    306.24 o 
   3   2   9     6634.90     6433.13    219.69 o 
   4   2   9     8191.55     8225.71    145.16 o 
   5   2   9    13545.52    13559.81    260.50 o 
   6   2   9     5703.24     5739.62    220.35 o 
   7   2   9     1701.89     1696.42    106.25 o 
   8   2   9      490.17      344.55     67.28 o 
  -8   3   9        1.27        8.72     27.35 o 
  -7   3   9      350.43      394.36     43.37 o 
  -6   3   9      421.10      474.83     48.54 o 
  -5   3   9     3610.96     3702.37    121.84 o 
  -4   3   9     3728.86     3572.51    115.24 o 
  -3   3   9     4420.64     4443.41    124.91 o 
  -2   3   9       12.26       32.18     11.19 o 
  -1   3   9    13032.39    13832.58    180.60 o 
   0   3   9     2673.26     2577.53     77.68 o 
   1   3   9     1293.89     1472.40     62.03 o 
   2   3   9       20.48       34.63     13.80 o 
   3   3   9     3576.97     3627.07     76.98 o 
   4   3   9     2852.44     2945.05     97.99 o 
   5   3   9      552.82      560.45     55.88 o 
   6   3   9      319.25      338.32     47.93 o 
   7   3   9      203.44      180.48     40.24 o 
   8   3   9       62.11       57.54     38.38 o 
  -8   4   9        5.39        8.71     38.76 o 
  -7   4   9      615.27      581.53     52.04 o 
  -6   4   9     2209.09     2210.62     94.51 o 
  -5   4   9     4218.67     4224.51    127.61 o 
  -4   4   9      492.72      510.74     44.33 o 
  -3   4   9     2471.61     2335.22     90.22 o 
  -2   4   9      160.28      190.57     34.03 o 
  -1   4   9     1102.82     1155.40     47.43 o 
   0   4   9     4048.41     3919.48     96.21 o 
   1   4   9     5128.54     5391.82    114.41 o 
   2   4   9    12673.58    12767.00    180.33 o 
   3   4   9      516.54      591.98     37.60 o 
   4   4   9        5.19        8.61     13.07 o 
   5   4   9     1402.37     1413.82     74.04 o 
   6   4   9     1660.25     1634.03     99.31 o 
   7   4   9      434.61      391.05     55.34 o 
   8   4   9     2036.71     2048.85    222.90 o 
  -8   5   9     1870.11     1849.92    133.73 o 
  -7   5   9     1061.17     1106.92     70.17 o 
  -6   5   9     5075.68     5192.14    209.47 o 
  -5   5   9     8100.94     8221.39    152.59 o 
  -4   5   9     3570.75     3549.82    112.53 o 
  -3   5   9     1223.69     1344.23     88.86 o 
  -2   5   9    18946.18    19336.62    198.01 o 
  -1   5   9    13550.23    13202.53    160.52 o 
   0   5   9      283.76      319.31     26.11 o 
   1   5   9     3834.73     4076.10     98.47 o 
   2   5   9     7467.88     7514.12    138.01 o 
   3   5   9      185.88      159.95     23.82 o 
   4   5   9     1843.83     1680.80     93.25 o 
   5   5   9      344.59      345.22     37.50 o 
   6   5   9      414.10      532.55     82.29 o 
   7   5   9     2316.10     2454.76    128.31 o 
   8   5   9     1945.45     2137.59    164.18 o 
  -8   6   9       71.83      133.91     49.50 o 
  -7   6   9     1468.85     1561.30     82.40 o 
  -6   6   9     2742.37     2806.81    206.15 o 
  -5   6   9      966.36      879.80     56.37 o 
  -4   6   9       43.53       55.02     18.47 o 
  -3   6   9      238.48      218.44     28.80 o 
  -2   6   9       76.39       55.62     22.52 o 
  -1   6   9     6863.76     6771.40    119.37 o 
   0   6   9    18914.41    19618.65    196.72 o 
   1   6   9       20.95       34.99     15.86 o 
   2   6   9     1454.05     1532.20     62.81 o 
   3   6   9    18378.21    18517.60    223.93 o 
   4   6   9    10063.36     9964.96    171.62 o 
   5   6   9     3578.71     3669.04    129.04 o 
   6   6   9     1416.67     1537.98     77.51 o 
   7   6   9     7754.66     7760.35    225.39 o 
   8   6   9      966.10      971.71    116.06 o 
  -8   7   9      215.54      199.22     57.02 o 
  -7   7   9        5.64       -6.48     18.18 o 
  -6   7   9      220.03      190.77     68.64 o 
  -5   7   9     6059.16     5862.14    165.18 o 
  -4   7   9     1771.83     1895.81     81.51 o 
  -3   7   9      237.88      198.13     26.79 o 
  -2   7   9     2361.48     2426.91     71.66 o 
  -1   7   9     4959.64     5130.04    103.17 o 
   0   7   9      129.70      169.15     20.03 o 
   1   7   9      453.20      492.82     35.40 o 
   2   7   9     1077.48     1033.95     52.40 o 
   3   7   9      170.66      153.85     37.92 o 
   4   7   9      426.31      401.11     35.22 o 
   5   7   9      506.30      485.31     41.20 o 
   6   7   9      366.68      368.13     46.31 o 
   7   7   9      329.04      463.27     78.53 o 
  -8   8   9       83.63       92.71     49.32 o 
  -7   8   9      503.32      529.79     49.19 o 
  -6   8   9       47.52      122.87     37.37 o 
  -5   8   9      650.92      658.04     47.19 o 
  -4   8   9        6.03       -3.86     13.89 o 
  -3   8   9      112.71       93.63     20.80 o 
  -2   8   9       14.39       11.41     11.57 o 
  -1   8   9       98.76      134.09     18.83 o 
   0   8   9      739.37      717.41     39.75 o 
   1   8   9       51.97       76.40     14.47 o 
   2   8   9       33.76       25.17     18.74 o 
   3   8   9      309.23      292.62     29.27 o 
   4   8   9     6899.61     6994.39    137.32 o 
   5   8   9      152.92      162.04     29.71 o 
   6   8   9      412.78      407.01    133.59 o 
   7   8   9       53.47       37.16     40.17 o 
  -8   9   9     3457.16     3714.29    218.50 o 
  -7   9   9       43.55        5.95     35.13 o 
  -6   9   9     3382.73     3453.03    166.22 o 
  -5   9   9     4511.01     4605.21    118.17 o 
  -4   9   9     7385.82     7070.20    161.39 o 
  -3   9   9     1533.55     1469.46     61.96 o 
  -2   9   9     2929.97     2993.84     81.67 o 
  -1   9   9    15311.63    15603.45    192.19 o 
   0   9   9     7375.00     7285.93    125.48 o 
   1   9   9       64.62       98.16     17.11 o 
   2   9   9     1128.00     1057.05     52.94 o 
   3   9   9      241.58      252.42     27.55 o 
   4   9   9     1295.58     1224.28     64.65 o 
   5   9   9     2292.72     2294.43     94.50 o 
   6   9   9     2761.56     2481.35    186.47 o 
   7   9   9      294.78      441.53     81.51 o 
  -8  10   9     2547.75     2806.72    194.66 o 
  -7  10   9     1328.51     1355.68    131.42 o 
  -6  10   9      137.69      189.51     52.46 o 
  -5  10   9      442.43      437.58     93.29 o 
  -4  10   9       35.27       47.51     16.15 o 
  -3  10   9     1129.39     1173.29     56.12 o 
  -2  10   9     5570.14     5479.91    122.21 o 
  -1  10   9     6194.02     6043.13    129.42 o 
   0  10   9     4472.37     4634.00    113.63 o 
   1  10   9     6248.24     6233.80    128.85 o 
   2  10   9    14099.96    14525.02    193.47 o 
   3  10   9     6690.98     6840.90    128.33 o 
   4  10   9     5923.56     5884.04    115.15 o 
   5  10   9     4487.56     4713.96    229.02 o 
   6  10   9     4553.21     4644.68    242.09 o 
   7  10   9      824.54      896.41    117.10 o 
  -7  11   9      415.93      437.97     79.25 o 
  -6  11   9     1184.58     1212.23    120.04 o 
  -5  11   9      190.49      289.97     83.87 o 
  -4  11   9      947.86      938.58     56.67 o 
  -3  11   9     3092.71     2939.42     89.47 o 
  -2  11   9     3587.92     3564.46    124.83 o 
  -1  11   9       71.37       61.50     14.15 o 
   0  11   9     3069.06     3052.19     93.98 o 
   1  11   9      786.42      865.52     49.79 o 
   2  11   9      502.53      524.35     38.03 o 
   3  11   9     3985.08     4030.86    113.76 o 
   4  11   9     3986.77     3925.31    269.94 o 
   5  11   9      480.68      397.85     97.37 o 
   6  11   9      542.47      585.46     92.88 o 
   7  11   9     1018.41     1128.08    132.85 o 
  -7  12   9     2064.45     2292.67    175.15 o 
  -6  12   9        1.36       -6.33     34.62 o 
  -5  12   9      363.98      265.45     82.21 o 
  -4  12   9     1507.30     1462.31     77.17 o 
  -3  12   9       11.93        3.89     15.29 o 
  -2  12   9     1388.69     1306.60     63.21 o 
  -1  12   9     1265.20     1254.60     56.84 o 
   0  12   9     1142.44     1123.38     53.99 o 
   1  12   9     2014.05     1859.88     73.73 o 
   2  12   9     4797.34     4538.79    109.96 o 
   3  12   9     4012.12     4149.62    143.43 o 
   4  12   9     2034.16     2014.91    213.58 o 
   5  12   9        3.87       19.73     41.33 o 
   6  12   9      123.40      144.34     51.20 o 
  -7  13   9     4598.30     5068.66    263.46 o 
  -6  13   9     5488.29     5839.67    319.41 o 
  -5  13   9     3871.09     3769.70    204.08 o 
  -4  13   9    14328.52    13812.94    517.31 o 
  -3  13   9    31972.79    30275.87    320.12 o 
  -2  13   9     3848.48     3921.51    142.25 o 
  -1  13   9     3946.94     3778.89    113.56 o 
   0  13   9     9225.17     8751.83    168.25 o 
   1  13   9     2108.69     2180.08     90.34 o 
   2  13   9      140.75      199.27     25.42 o 
   3  13   9        0.84       14.66     34.38 o 
   4  13   9      412.91      354.46     70.25 o 
   5  13   9      379.95      449.89     81.29 o 
   6  13   9     2063.28     2353.00    184.34 o 
  -6  14   9       51.57      161.92     67.78 o 
  -5  14   9     1166.92     1113.01    187.01 o 
  -4  14   9       19.95       16.44     23.41 o 
  -3  14   9     1571.74     1747.12    132.34 o 
  -2  14   9     1872.69     1944.88     90.43 o 
  -1  14   9      150.53      146.38     25.16 o 
   0  14   9     1603.49     1636.85     84.36 o 
   1  14   9    14531.89    14108.25    207.18 o 
   2  14   9    12553.47    11957.22    304.85 o 
   3  14   9     2419.33     2060.69    236.83 o 
   4  14   9     3663.60     3513.41    206.99 o 
   5  14   9     3361.15     3754.69    226.05 o 
   6  14   9      662.33      871.36    116.95 o 
  -6  15   9      236.59      227.56     66.63 o 
  -5  15   9      159.39      196.50     58.49 o 
  -4  15   9       34.71       -4.14     28.72 o 
  -3  15   9      280.43      307.66     56.66 o 
  -2  15   9      174.30      129.85     27.53 o 
  -1  15   9        4.50        8.16     18.74 o 
   0  15   9      231.64      171.41     32.64 o 
   1  15   9      232.86      260.69     57.10 o 
   2  15   9       46.09       78.61     39.53 o 
   3  15   9     1481.05     1367.69    128.91 o 
   4  15   9     1116.86     1021.35    116.78 o 
   5  15   9       19.38       89.13     46.03 o 
  -6  16   9     1073.66     1121.06    130.27 o 
  -5  16   9     1237.40     1284.34    131.01 o 
  -4  16   9        2.03       -0.93     49.21 o 
  -3  16   9     1071.15     1068.92     96.31 o 
  -2  16   9      794.42      727.66     64.84 o 
  -1  16   9     2209.78     2068.10    106.22 o 
   0  16   9     2844.05     2911.99    161.98 o 
   1  16   9     4710.64     4583.98    212.49 o 
   2  16   9     6414.01     6434.72    265.00 o 
   3  16   9     3354.03     3502.11    206.15 o 
   4  16   9      170.46      156.91     67.40 o 
   5  16   9     4805.77     5138.85    273.39 o 
  -5  17   9     3713.12     3598.82    219.62 o 
  -4  17   9      982.27     1073.25    115.05 o 
  -3  17   9     2963.14     3314.05    159.54 o 
  -2  17   9     7953.69     8171.16    211.69 o 
  -1  17   9     2936.39     2881.74    127.22 o 
   0  17   9       79.71      142.10     30.50 o 
   1  17   9     1049.76     1088.85    107.99 o 
   2  17   9     3013.13     3004.95    209.81 o 
   3  17   9      158.52      112.04     50.45 o 
   4  17   9     1548.84     1622.20    152.31 o 
   5  17   9      102.09       73.06     38.69 o 
  -5  18   9        1.15      -40.60     76.12 o 
  -4  18   9     1138.58     1231.85    126.75 o 
  -3  18   9       26.99       17.84     39.82 o 
  -2  18   9      317.19      294.73     39.34 o 
  -1  18   9      764.15      650.65     64.82 o 
   0  18   9     1564.31     1660.27    120.84 o 
   1  18   9      224.67      275.56     58.89 o 
   2  18   9       11.80       51.24     35.83 o 
   3  18   9     2496.38     2628.24    187.89 o 
   4  18   9     1846.00     2161.69    179.51 o 
  -4  19   9       82.09       -0.46     42.76 o 
  -3  19   9      356.63      344.67     66.65 o 
  -2  19   9      400.99      358.74     81.16 o 
  -1  19   9        0.06       10.46     26.83 o 
   0  19   9      163.10      169.27     31.82 o 
   1  19   9      444.39      312.99     51.98 o 
   2  19   9      238.11      192.25     41.54 o 
   3  19   9       29.97       90.03     38.82 o 
  -3  20   9       10.02      -11.01     63.16 o 
  -2  20   9       34.55       41.64     33.73 o 
  -1  20   9      514.09      409.10     49.10 o 
   0  20   9     2315.96     2328.31    130.39 o 
   1  20   9     1830.52     2090.83    167.72 o 
   2  20   9      296.76      315.69     53.68 o 
   3  20   9     1033.72     1172.35    132.50 o 
  -2  21   9     2928.79     2797.51    146.21 o 
  -1  21   9     2144.32     2016.58    283.16 o 
   0  21   9     1184.37     1081.68    121.94 o 
   1  21   9      268.63      210.83     47.13 o 
  -8   0  10     3195.59     2866.96    251.16 o 
  -7   0  10     4033.72     4194.34    293.05 o 
  -6   0  10     4610.95     4763.44    291.17 o 
  -5   0  10    17324.33    17376.34    516.73 o 
  -4   0  10     7802.88     7892.24    326.52 o 
  -3   0  10      248.98      250.66     62.26 o 
  -2   0  10     4406.30     4530.37    227.67 o 
  -1   0  10    10282.51    11480.98    248.84 o 
   0   0  10      374.36      200.66     50.84 o 
   1   0  10    35513.81    34132.75    806.52 o 
   2   0  10    20371.87    19316.27    235.31 o 
   3   0  10     8184.42     8854.47    239.97 o 
   4   0  10     9461.59     9303.23    204.34 o 
   5   0  10    14977.38    14654.50    335.01 o 
   6   0  10     4787.59     4951.21    284.64 o 
   7   0  10     1613.46     1627.33    123.62 o 
   8   0  10     2259.90     2101.27    222.12 o 
  -8   1  10      876.50      725.81     92.33 o 
  -7   1  10     3230.56     2910.02    312.06 o 
  -6   1  10     1423.53     1396.94    112.87 o 
  -5   1  10     1629.65     1786.93    118.28 o 
  -4   1  10     2071.60     2117.97    120.18 o 
  -3   1  10    27506.56    27758.78    707.96 o 
  -2   1  10    10539.71    10480.47    197.06 o 
  -1   1  10      215.61      216.97     28.46 o 
   0   1  10     4257.34     4076.46    118.29 o 
   1   1  10    10967.10    10312.63    148.85 o 
   2   1  10     2294.70     2514.57     76.41 o 
   3   1  10      619.74      592.64     35.89 o 
   4   1  10     3810.25     4075.85    110.77 o 
   5   1  10       10.56       26.94     21.63 o 
   6   1  10     2076.07     1993.54    110.27 o 
   7   1  10     3073.37     2993.55    140.95 o 
   8   1  10     2852.90     2646.05    179.20 o 
  -8   2  10      722.94      758.07     93.52 o 
  -7   2  10       44.33      130.56     44.98 o 
  -6   2  10     1256.05     1245.94    106.87 o 
  -5   2  10     5717.98     6061.21    424.79 o 
  -4   2  10      129.86      219.99     28.19 o 
  -3   2  10     2401.90     2524.65     99.64 o 
  -2   2  10      402.04      490.68     43.78 o 
  -1   2  10      551.50      758.78     52.76 o 
   0   2  10     8617.48     9921.18    187.51 o 
   1   2  10      536.04      478.02     56.14 o 
   2   2  10     2375.04     2555.96     77.24 o 
   3   2  10     1035.53      889.26     43.33 o 
   4   2  10      153.84      169.88     27.33 o 
   5   2  10     1293.12     1311.42     71.87 o 
   6   2  10     2983.13     2986.63    222.74 o 
   7   2  10       97.37      101.16     31.19 o 
   8   2  10      984.67     1099.79    204.93 o 
  -8   3  10      444.95      482.00     70.04 o 
  -7   3  10     1441.92     1518.67    104.02 o 
  -6   3  10     1647.23     1642.87     88.50 o 
  -5   3  10     1972.63     1942.18     93.16 o 
  -4   3  10    10533.03    10383.47    178.57 o 
  -3   3  10    10760.42    10800.84    204.16 o 
  -2   3  10    23096.86    23777.37    293.91 o 
  -1   3  10    13109.15    13327.36    187.81 o 
   0   3  10    10303.72    10463.25    164.91 o 
   1   3  10    21837.82    22210.02    244.45 o 
   2   3  10     8658.89     8580.24    176.78 o 
   3   3  10      505.13      518.04     36.95 o 
   4   3  10       20.84       64.90     19.99 o 
   5   3  10      334.28      359.09     39.27 o 
   6   3  10      922.98      937.07     77.80 o 
   7   3  10      222.08      257.91     46.22 o 
   8   3  10      877.83      844.35    103.42 o 
  -8   4  10     2749.57     2529.30    173.41 o 
  -7   4  10     2991.77     3091.02    147.07 o 
  -6   4  10     2739.18     2907.59    295.80 o 
  -5   4  10     1279.98     1339.28     76.34 o 
  -4   4  10      105.91      136.33     22.57 o 
  -3   4  10     3694.80     3848.95    198.89 o 
  -2   4  10     1576.50     1890.38     83.73 o 
  -1   4  10      748.33      680.12     39.18 o 
   0   4  10     5689.84     6189.19    127.58 o 
   1   4  10     2858.53     2857.96     88.08 o 
   2   4  10     3180.50     3337.59     87.86 o 
   3   4  10     9876.97    10104.15    174.81 o 
   4   4  10    10199.06    10200.56    202.61 o 
   5   4  10     5651.36     5678.04    176.72 o 
   6   4  10     4059.41     3944.46    216.81 o 
   7   4  10     3629.77     3905.00    168.05 o 
   8   4  10     2312.61     2541.34    271.46 o 
  -8   5  10      253.28      205.78     40.32 o 
  -7   5  10        4.62       90.24     39.59 o 
  -6   5  10     1160.40     1129.36    151.62 o 
  -5   5  10     3294.20     3147.51    114.20 o 
  -4   5  10     1780.14     1839.61     85.88 o 
  -3   5  10      769.19      721.35     52.89 o 
  -2   5  10       98.58      107.24     19.42 o 
  -1   5  10     4520.77     4558.29     99.67 o 
   0   5  10     1601.63     1622.87     66.07 o 
   1   5  10       73.94       82.06     16.17 o 
   2   5  10      919.87      907.23     51.29 o 
   3   5  10     5057.40     5273.77    126.48 o 
   4   5  10     2140.83     2134.38    116.79 o 
   5   5  10      192.22      240.68     38.82 o 
   6   5  10      103.85       73.62     45.46 o 
   7   5  10      105.22      116.96     35.90 o 
  -8   6  10      188.44      200.09     55.83 o 
  -7   6  10        7.05       18.73     50.68 o 
  -6   6  10     1583.12     1722.21    208.46 o 
  -5   6  10      863.83      868.08     77.28 o 
  -4   6  10      120.86      115.03     23.52 o 
  -3   6  10      730.13      818.97     56.17 o 
  -2   6  10      835.52      791.18     48.11 o 
  -1   6  10      363.56      401.38     31.10 o 
   0   6  10      484.20      460.90     32.78 o 
   1   6  10     1379.68     1401.54     69.21 o 
   2   6  10      655.47      641.19     51.80 o 
   3   6  10      162.94      177.57     25.40 o 
   4   6  10     1287.08     1339.63     67.22 o 
   5   6  10      322.93      305.91     46.09 o 
   6   6  10      501.39      516.04     56.58 o 
   7   6  10      565.42      479.17     81.10 o 
  -8   7  10      440.75      404.47     72.36 o 
  -7   7  10      369.90      339.59     49.59 o 
  -6   7  10      744.08      762.93    119.84 o 
  -5   7  10     7235.30     7358.91    166.54 o 
  -4   7  10     3145.11     3112.46    109.64 o 
  -3   7  10      206.72      220.36     32.75 o 
  -2   7  10     6512.60     6243.91    119.42 o 
  -1   7  10    23481.29    23140.59    228.84 o 
   0   7  10     4472.23     4574.04    122.33 o 
   1   7  10      201.10      225.00     21.47 o 
   2   7  10     4641.95     4714.45    148.31 o 
   3   7  10     4658.62     4546.68    116.64 o 
   4   7  10       67.05       54.58     19.45 o 
   5   7  10      346.05      318.80     63.93 o 
   6   7  10      348.40      248.51     42.34 o 
   7   7  10      102.63       24.09     76.36 o 
  -8   8  10     3411.32     3490.35    268.08 o 
  -7   8  10     1225.91     1360.47     78.58 o 
  -6   8  10     4302.83     4254.26    190.70 o 
  -5   8  10      283.02      248.77     33.03 o 
  -4   8  10      539.58      524.69     39.55 o 
  -3   8  10     2849.96     2827.93    103.31 o 
  -2   8  10      163.26      173.71     23.53 o 
  -1   8  10     4724.77     4895.98    106.60 o 
   0   8  10     1595.84     1537.12     59.49 o 
   1   8  10      291.21      331.95     31.72 o 
   2   8  10     5996.67     5939.55    130.35 o 
   3   8  10    16934.68    16995.88    221.91 o 
   4   8  10     6185.61     6320.54    138.68 o 
   5   8  10     1033.58     1068.79     71.80 o 
   6   8  10     4725.70     4479.37    229.92 o 
   7   8  10     3281.63     3435.78    213.94 o 
  -8   9  10     1518.99     1624.16    262.11 o 
  -7   9  10       56.93       78.99     29.53 o 
  -6   9  10      203.49      235.85    108.39 o 
  -5   9  10     1002.24     1019.96     96.21 o 
  -4   9  10     2512.46     2443.49     95.91 o 
  -3   9  10     1111.43     1127.05     95.58 o 
  -2   9  10     2432.12     2490.06     84.96 o 
  -1   9  10     9912.43     9969.43    154.64 o 
   0   9  10     3726.59     3645.24    103.40 o 
   1   9  10     1680.69     1677.92     69.49 o 
   2   9  10      312.84      284.78     30.29 o 
   3   9  10     4006.42     3936.06    105.94 o 
   4   9  10      675.66      685.49     45.78 o 
   5   9  10      789.87      714.01     57.40 o 
   6   9  10        5.60      -28.11     35.00 o 
   7   9  10      333.33      331.88     78.51 o 
  -7  10  10     1463.26     1767.17    150.00 o 
  -6  10  10      505.24      420.78     63.56 o 
  -5  10  10     1712.11     1674.35    116.97 o 
  -4  10  10      198.61      174.44     27.94 o 
  -3  10  10     2024.42     1872.79     74.07 o 
  -2  10  10      445.77      399.39     36.26 o 
  -1  10  10     1189.50     1278.55     52.59 o 
   0  10  10      312.10      328.64     30.34 o 
   1  10  10       89.72       96.86     27.89 o 
   2  10  10      648.60      687.89     46.36 o 
   3  10  10      290.05      277.34     27.29 o 
   4  10  10     1004.23     1099.10     85.23 o 
   5  10  10      253.45      265.85     66.81 o 
   6  10  10      424.03      310.57     74.16 o 
   7  10  10     1242.54     1231.23    136.83 o 
  -7  11  10      963.63     1007.83    117.94 o 
  -6  11  10     1867.57     1966.80    109.71 o 
  -4  11  10     7697.35     7504.40    166.21 o 
  -3  11  10    13911.49    13419.03    257.93 o 
  -2  11  10     6707.28     6585.59    142.36 o 
  -1  11  10     2091.25     2118.52     74.87 o 
   0  11  10    26633.60    25793.30    285.49 o 
   1  11  10     3154.66     3188.53     97.95 o 
   2  11  10     2125.34     2156.67     80.14 o 
   3  11  10       21.65       41.31     15.99 o 
   4  11  10      770.96      781.62     52.10 o 
   5  11  10      430.13      482.38     82.75 o 
   6  11  10     1465.93     1464.82    144.44 o 
  -7  12  10     1902.20     2238.98    232.79 o 
  -6  12  10      946.42     1252.25    126.08 o 
  -5  12  10     4945.54     4754.91    323.90 o 
  -4  12  10     5626.82     5590.39    337.34 o 
  -3  12  10        2.89       -1.77     15.78 o 
  -2  12  10        1.47       -1.91     12.93 o 
  -1  12  10       79.78       84.51     26.36 o 
   0  12  10      521.64      538.20     44.27 o 
   1  12  10     8508.29     8444.10    161.16 o 
   2  12  10     6014.66     6123.17    134.72 o 
   3  12  10     1346.40     1276.09     58.02 o 
   4  12  10     1120.83     1332.64    177.53 o 
   5  12  10     5947.12     5710.11    269.66 o 
   6  12  10     3783.34     4040.16    240.88 o 
  -7  13  10      660.48      587.81     97.87 o 
  -6  13  10     1271.81     1382.19    180.52 o 
  -5  13  10        1.12       49.66     52.27 o 
  -3  13  10     2923.72     2848.50     84.87 o 
  -2  13  10     1884.33     1928.16     81.78 o 
  -1  13  10     1522.51     1445.53     71.96 o 
   0  13  10      593.01      585.40     47.54 o 
   1  13  10      992.15     1129.97     63.05 o 
   2  13  10      376.13      507.07     40.09 o 
   3  13  10      984.02      971.25     77.10 o 
   4  13  10       98.36       -3.41     33.82 o 
   5  13  10        4.40       12.35     85.04 o 
   6  13  10        0.33      -30.62     48.67 o 
  -6  14  10     1949.10     2124.43    211.88 o 
  -5  14  10     2653.51     3059.24    192.94 o 
  -4  14  10      600.35      574.71    115.68 o 
  -3  14  10      305.86      313.02     52.01 o 
  -2  14  10      488.32      503.48     44.14 o 
  -1  14  10       33.48       47.45     23.48 o 
   0  14  10      874.75      876.80     57.70 o 
   1  14  10     2345.96     2219.00    102.57 o 
   2  14  10     6779.60     6869.54    219.01 o 
   3  14  10     8056.27     8607.94    312.94 o 
   4  14  10     1677.14     1947.16    170.29 o 
   5  14  10     3262.10     3461.73    221.35 o 
   6  14  10     4441.13     4459.25    262.19 o 
  -6  15  10      906.43     1045.93    124.63 o 
  -5  15  10     1387.73     1396.30    157.37 o 
  -4  15  10     3048.49     3199.10    209.49 o 
  -3  15  10    13724.69    13756.41    267.08 o 
  -2  15  10     9304.10     9220.34    270.07 o 
  -1  15  10     4551.29     4373.26    194.15 o 
   0  15  10     7478.19     7026.96    194.71 o 
   1  15  10     9938.29     9864.43    311.24 o 
   2  15  10     3904.69     3389.95    203.58 o 
   3  15  10     2137.23     2114.42    160.59 o 
   4  15  10       38.77       36.33     29.72 o 
   5  15  10      115.61      112.40     55.47 o 
  -5  16  10      264.27      194.16    119.65 o 
  -4  16  10        4.28      -34.69     42.21 o 
  -3  16  10       26.41       16.12     19.34 o 
  -2  16  10       89.74       91.51     27.43 o 
  -1  16  10        3.40       30.19     31.73 o 
   0  16  10      999.19      971.09     97.60 o 
   1  16  10     3199.61     2980.74    176.82 o 
   2  16  10      241.86      270.06     60.20 o 
   3  16  10      463.38      499.93     88.40 o 
   4  16  10     2086.58     2446.33    184.96 o 
   5  16  10     2838.45     2861.61    210.20 o 
  -5  17  10       70.84       94.79     49.86 o 
  -4  17  10      701.51      824.91    178.97 o 
  -3  17  10      695.14      730.17     65.24 o 
  -2  17  10      159.41      138.11     34.18 o 
  -1  17  10      618.19      598.13     61.84 o 
   0  17  10     1073.70     1094.48    105.23 o 
   1  17  10      103.70      107.12     66.11 o 
   2  17  10       62.70       27.60     31.12 o 
   3  17  10      121.54       69.12     90.62 o 
   4  17  10      419.58      600.22     95.52 o 
  -4  18  10       17.92      -46.19     46.19 o 
  -3  18  10       15.93      -10.49     18.97 o 
  -2  18  10      170.64      233.88     52.40 o 
  -1  18  10        3.24        6.63     18.89 o 
   0  18  10      963.63      974.68     76.66 o 
   1  18  10      606.41      475.24     76.46 o 
   2  18  10      766.15      687.56    143.62 o 
   3  18  10     1940.73     1709.07    157.35 o 
   4  18  10     1331.52     1359.45    149.09 o 
  -4  19  10     1025.67      894.58    116.12 o 
  -3  19  10      325.16      371.29     71.22 o 
  -2  19  10     3886.18     3724.30    194.18 o 
  -1  19  10     5296.50     5150.36    208.91 o 
   0  19  10      442.06      313.04     53.11 o 
   1  19  10      953.74      933.33    107.90 o 
   2  19  10     3624.25     3442.08    211.42 o 
   3  19  10     1468.87     1381.17    143.83 o 
  -3  20  10       45.73       -2.08     53.05 o 
  -2  20  10      303.38      243.07     46.60 o 
  -1  20  10     1574.39     1703.39     94.53 o 
   0  20  10      461.41      289.91     51.41 o 
   1  20  10       10.26        7.02     34.26 o 
   2  20  10        4.66       25.29     31.02 o 
  -1  21  10        6.30       21.12     42.02 o 
   0  21  10       16.44       58.48     44.08 o 
   1  21  10      347.70      426.00    105.50 o 
  -8   1  11      184.91      153.99     52.36 o 
  -7   1  11        0.73       15.86     28.66 o 
  -6   1  11       98.19      143.09     45.75 o 
  -5   1  11      369.25      346.90     70.44 o 
  -4   1  11      326.16      245.17     47.26 o 
  -3   1  11     9477.81     9577.47    175.33 o 
  -2   1  11    10671.79    10660.83    208.12 o 
  -1   1  11     1769.18     1992.26     88.34 o 
   0   1  11    13026.78    12879.93    191.65 o 
   1   1  11    35115.17    35627.04    371.02 o 
   2   1  11    22415.44    22932.82    310.53 o 
   3   1  11     1188.27     1307.66     68.92 o 
   4   1  11     2178.06     2265.49    109.10 o 
   5   1  11     4398.98     4510.04    160.46 o 
   6   1  11      218.19      226.17     42.99 o 
   7   1  11      302.79      317.25     52.45 o 
  -8   2  11     1816.55     1900.63    121.36 o 
  -7   2  11     4570.66     4369.56    214.28 o 
  -6   2  11     5785.03     5628.81    171.92 o 
  -5   2  11     7990.85     8334.83    200.66 o 
  -4   2  11    12846.65    13181.20    241.76 o 
  -3   2  11     6604.60     6548.60    144.30 o 
  -2   2  11     1706.49     1690.49     83.43 o 
  -1   2  11     4134.94     4074.71    126.40 o 
   0   2  11     1411.59     1569.31     77.27 o 
   1   2  11     5918.63     6348.91    137.85 o 
   2   2  11     2955.33     2998.15     88.15 o 
   3   2  11     1311.73     1408.98     62.18 o 
   4   2  11     3675.88     3658.33    117.02 o 
   5   2  11    15969.18    15303.14    296.35 o 
   6   2  11    10601.48    10494.28    258.43 o 
   7   2  11     3393.13     3445.67    156.59 o 
  -8   3  11      375.70      459.96     51.55 o 
  -7   3  11       45.62       88.47     37.38 o 
  -6   3  11     3165.81     3123.80    170.39 o 
  -5   3  11     1761.88     1877.15     95.16 o 
  -4   3  11     1432.56     1639.05    120.39 o 
  -3   3  11      703.76      669.80     54.12 o 
  -2   3  11     2994.52     3050.45    111.11 o 
  -1   3  11     7336.43     7671.56    176.31 o 
   0   3  11     6157.29     6443.00    157.96 o 
   1   3  11     3098.72     3124.66     96.39 o 
   2   3  11     1959.75     2004.75     71.56 o 
   3   3  11     2314.39     2450.23     80.91 o 
   4   3  11      551.99      627.62     49.02 o 
   5   3  11     1065.65     1130.04     83.04 o 
   6   3  11      562.73      581.38     66.69 o 
   7   3  11       80.23       68.64     34.49 o 
  -8   4  11        2.35       46.54     24.08 o 
  -7   4  11      162.51      185.99     47.62 o 
  -6   4  11     1222.02     1159.25    106.59 o 
  -5   4  11     4396.93     4227.31    140.06 o 
  -4   4  11      121.86      184.98     32.30 o 
  -3   4  11      308.80      284.50     36.59 o 
  -2   4  11     2267.93     2198.89    121.06 o 
  -1   4  11    10557.86    11085.24    179.90 o 
   0   4  11      418.56      437.45     33.32 o 
   1   4  11       17.02       11.61     11.86 o 
   2   4  11      669.44      680.80     47.45 o 
   3   4  11      443.10      375.49     34.80 o 
   4   4  11      305.67      315.31     35.96 o 
   5   4  11      308.61      351.13     40.86 o 
   6   4  11      447.89      530.92     61.36 o 
   7   4  11      224.96      178.87     51.32 o 
  -8   5  11       40.81       46.30     26.94 o 
  -7   5  11      133.57      149.39     41.17 o 
  -6   5  11      131.05      100.09     40.42 o 
  -5   5  11      846.46      863.21     63.84 o 
  -4   5  11     6256.66     6331.43    165.42 o 
  -3   5  11     4905.82     4939.42    143.53 o 
  -2   5  11     7104.26     7363.62    150.41 o 
  -1   5  11    18257.85    18588.86    210.07 o 
   0   5  11    11138.14    11320.86    258.89 o 
   1   5  11     1687.39     1776.82     87.03 o 
   2   5  11    13131.19    13183.17    223.39 o 
   3   5  11     4969.86     4672.15    116.24 o 
   4   5  11     1576.24     1469.68     65.38 o 
   5   5  11     2623.37     2679.15    121.71 o 
   6   5  11     2141.65     2233.35    118.33 o 
   7   5  11       52.48       88.54     32.77 o 
  -8   6  11     4929.14     5465.38    212.49 o 
  -7   6  11     3868.01     3999.90    202.92 o 
  -6   6  11     3936.65     4385.30    200.88 o 
  -5   6  11     4951.30     4801.88    144.51 o 
  -4   6  11       17.36       46.50     16.80 o 
  -3   6  11     3253.65     3292.02    101.61 o 
  -2   6  11     2197.61     2273.16     95.77 o 
  -1   6  11     2617.69     2670.84     80.55 o 
   0   6  11     3642.71     3619.48     86.26 o 
   1   6  11       65.58       77.21     17.05 o 
   2   6  11       17.77       59.26     17.20 o 
   3   6  11     6926.71     6952.33    135.83 o 
   4   6  11     8856.20     9022.15    158.76 o 
   5   6  11        7.50       29.30     17.61 o 
   6   6  11      566.94      574.18     88.03 o 
   7   6  11     3929.38     3938.45    260.78 o 
  -8   7  11      185.10      146.53     52.39 o 
  -7   7  11      207.20      238.96     55.03 o 
  -6   7  11        8.74       22.77     83.82 o 
  -5   7  11      906.00      936.07     64.44 o 
  -4   7  11     4519.11     4163.66    133.67 o 
  -3   7  11        0.96        4.89     13.29 o 
  -2   7  11      715.57      744.87     48.87 o 
  -1   7  11    10629.66    11071.70    165.16 o 
   0   7  11     5770.01     5991.92    111.37 o 
   1   7  11     1045.21     1031.20     56.33 o 
   2   7  11     1171.31     1214.22     56.63 o 
   3   7  11     3015.93     3068.70     90.23 o 
   4   7  11     3381.80     3492.68     98.52 o 
   5   7  11     1023.30     1026.19     75.23 o 
   6   7  11     1279.77     1274.80    126.46 o 
   7   7  11        0.94       -8.84     45.72 o 
  -8   8  11      257.63      254.16     69.88 o 
  -7   8  11     2166.12     2079.31    121.18 o 
  -6   8  11      698.03      699.78    108.61 o 
  -5   8  11       63.25       63.19     34.30 o 
  -4   8  11      179.72      170.54     26.01 o 
  -3   8  11      562.52      554.83     46.06 o 
  -2   8  11      273.25      280.26     28.74 o 
  -1   8  11      460.85      484.30     33.08 o 
   0   8  11        5.45       29.32     13.53 o 
   1   8  11       27.17       14.98     13.13 o 
   2   8  11      175.90      217.02     28.72 o 
   3   8  11       14.22       41.34     22.75 o 
   4   8  11      301.62      264.41     28.43 o 
   5   8  11     1116.27     1167.08    124.05 o 
   6   8  11     1358.80     1349.29    132.65 o 
   7   8  11      289.88      268.47     73.63 o 
  -7   9  11       30.87       58.08     42.12 o 
  -6   9  11      521.38      511.28     80.93 o 
  -5   9  11     4441.37     4493.82    193.57 o 
  -4   9  11     4022.66     4043.12    112.84 o 
  -3   9  11     2570.23     2625.86     91.34 o 
  -2   9  11     7232.57     7142.17    134.91 o 
  -1   9  11    15008.04    14924.98    198.12 o 
   0   9  11     8578.43     8719.44    167.91 o 
   1   9  11     1028.47     1162.18     78.86 o 
   2   9  11       18.54       22.93     13.13 o 
   3   9  11     6460.15     6306.64    134.15 o 
   4   9  11      326.60      371.66     32.86 o 
   5   9  11      434.53      429.21     74.97 o 
   6   9  11      119.65      143.14     48.36 o 
   7   9  11      406.26      402.85     84.66 o 
  -7  10  11     5653.13     5842.44    311.47 o 
  -6  10  11     2279.19     2380.64    146.62 o 
  -5  10  11     5705.45     5548.23    217.15 o 
  -4  10  11     6129.52     5923.30    144.19 o 
  -3  10  11     1685.42     1617.53     72.55 o 
  -2  10  11     1713.00     1582.61     65.33 o 
  -1  10  11      703.31      801.35     66.89 o 
   0  10  11      875.81      859.27     49.83 o 
   1  10  11     1998.19     1907.31     78.58 o 
   2  10  11     2627.50     2818.95     95.71 o 
   3  10  11     1769.14     1786.43     75.56 o 
   4  10  11     1650.63     1739.59     92.25 o 
   5  10  11     2374.88     2464.46    399.80 o 
   6  10  11     4265.55     4433.54    245.48 o 
  -7  11  11       67.78      145.49     50.08 o 
  -6  11  11     1179.03     1279.83    166.88 o 
  -5  11  11      857.43      818.71     85.57 o 
  -4  11  11       21.79       43.99     20.54 o 
  -3  11  11     1404.13     1459.07     63.55 o 
  -2  11  11     1684.95     1641.85     76.11 o 
  -1  11  11      381.04      377.85     45.06 o 
   0  11  11      626.37      646.55     49.17 o 
   1  11  11     9071.98     9038.21    171.32 o 
   2  11  11       61.09       67.69     25.62 o 
   3  11  11       16.21       18.27     18.63 o 
   4  11  11       14.85       24.30     18.43 o 
   5  11  11     1044.38     1106.50    124.73 o 
   6  11  11      716.89      606.32    101.90 o 
  -7  12  11      949.31     1109.91    126.58 o 
  -6  12  11       25.63       23.25     51.37 o 
  -5  12  11       81.44      112.50     50.47 o 
  -4  12  11     3604.08     3584.31    171.82 o 
  -3  12  11     2234.60     2176.97     76.85 o 
  -2  12  11      136.39      128.33     39.01 o 
  -1  12  11     1102.18     1207.00     79.33 o 
   0  12  11      749.09      820.39     97.21 o 
   1  12  11     1466.69     1349.97     68.58 o 
   2  12  11     4697.83     4597.77    132.72 o 
   3  12  11     3374.41     3273.71    192.06 o 
   4  12  11      327.62      350.25    111.20 o 
   5  12  11      847.09      941.12    115.03 o 
   6  12  11     1247.40     1360.56    180.41 o 
  -6  13  11      115.52      140.91    132.23 o 
  -5  13  11      353.81      347.27     56.21 o 
  -4  13  11     1259.98     1346.20    108.59 o 
  -3  13  11     5658.40     5805.52    174.74 o 
  -2  13  11     7146.40     7143.79    161.65 o 
  -1  13  11     1521.31     1547.23     91.76 o 
   0  13  11     7415.17     7332.21    164.22 o 
   1  13  11    24257.47    23755.21    443.80 o 
   2  13  11     5422.23     5352.78    132.76 o 
   3  13  11     7320.37     6892.83    165.61 o 
   4  13  11     9540.67     9696.30    348.56 o 
   5  13  11     2807.68     2835.20    202.37 o 
   6  13  11      327.04      386.64     84.96 o 
  -6  14  11     1693.85     1878.07    264.80 o 
  -5  14  11      838.70      833.75    153.74 o 
  -4  14  11     4813.29     5141.06    263.50 o 
  -3  14  11      198.92      261.58     41.12 o 
  -2  14  11     1235.71     1165.80     82.33 o 
  -1  14  11     1164.16     1150.66     80.00 o 
   0  14  11      912.10      905.98     71.55 o 
   1  14  11     2600.98     2488.08     94.95 o 
   2  14  11     3934.29     3741.14    136.07 o 
   3  14  11        1.59        7.44     27.70 o 
   4  14  11      826.73      755.91    106.42 o 
   5  14  11     5314.26     5388.41    280.10 o 
  -6  15  11     1189.84     1423.51    146.30 o 
  -5  15  11       71.23      105.02     65.12 o 
  -4  15  11      280.43      339.13     54.41 o 
  -3  15  11      338.78      267.03     62.82 o 
  -2  15  11      109.94      120.94     33.71 o 
  -1  15  11      159.07      140.03     32.34 o 
   0  15  11     1915.75     1789.13    100.59 o 
   1  15  11       34.05       48.85     23.81 o 
   2  15  11       28.64      128.69     48.71 o 
   3  15  11       36.66       44.29     32.79 o 
   4  15  11       53.98       92.34     52.84 o 
   5  15  11      185.52      170.31     64.12 o 
  -5  16  11     6329.71     6859.02    302.33 o 
  -4  16  11     1368.94     1537.00    194.11 o 
  -3  16  11      730.32      619.06     61.23 o 
  -2  16  11     4168.98     4166.71    213.47 o 
  -1  16  11     1856.15     1686.51    129.39 o 
   0  16  11       81.43       48.34     33.89 o 
   1  16  11        0.68       32.46     31.73 o 
   2  16  11      169.29      167.83     51.15 o 
   3  16  11     1492.24     1489.75    156.26 o 
   4  16  11     1953.10     1929.04    167.51 o 
   5  16  11      950.11      865.51    122.97 o 
  -5  17  11      365.33      496.33     92.60 o 
  -4  17  11     2241.76     2396.78    175.73 o 
  -3  17  11     2860.19     2760.45    128.47 o 
  -2  17  11     4430.25     4305.30    162.88 o 
  -1  17  11     6378.78     6099.80    246.40 o 
   0  17  11     2972.21     2763.35    224.78 o 
   1  17  11     5022.88     4780.38    232.49 o 
   2  17  11     6674.33     6610.21    285.70 o 
   3  17  11     1996.70     1869.14    238.58 o 
   4  17  11     1626.87     1355.38    306.83 o 
  -4  18  11       40.74        7.39     57.84 o 
  -3  18  11       30.92      -21.31     86.63 o 
  -2  18  11      931.43      978.27     81.44 o 
  -1  18  11      120.94      129.65     32.52 o 
   0  18  11     1105.61     1137.75    105.26 o 
   1  18  11      294.48      235.40     57.48 o 
   2  18  11       85.58      189.39     56.68 o 
   3  18  11      501.89      348.74    112.43 o 
  -3  19  11      321.81      369.79    174.47 o 
  -2  19  11      344.15      364.07    111.45 o 
  -1  19  11      182.17      215.33     41.44 o 
   0  19  11        0.69        5.09     54.54 o 
   1  19  11     1209.54     1193.83    212.98 o 
   2  19  11       73.48      136.74     52.49 o 
   3  19  11        2.02       60.36     99.34 o 
  -2  20  11      780.51      902.64     86.77 o 
  -1  20  11      369.32      421.49     56.80 o 
   0  20  11      897.85      906.59    108.69 o 
   1  20  11      212.02      184.41     56.20 o 
   2  20  11       42.67       41.00     40.29 o 
  -8   0  12      535.96      509.26     83.14 o 
  -7   0  12     1314.35     1374.56    176.44 o 
  -6   0  12     8992.60     9049.92    418.94 o 
  -5   0  12     4896.21     6028.42    321.51 o 
  -4   0  12    15204.05    15602.81    487.77 o 
  -3   0  12    17841.79    18354.35    509.05 o 
  -2   0  12    16712.61    17427.32    340.43 o 
  -1   0  12    13351.14    13997.42    301.23 o 
   0   0  12    15991.91    16768.99    324.75 o 
   1   0  12       88.76       74.54     22.64 o 
   2   0  12      652.06      794.62     75.56 o 
   3   0  12     1691.30     1831.63    167.36 o 
   4   0  12      397.69      491.68     66.79 o 
   5   0  12     2825.97     2808.24    159.42 o 
   6   0  12     4330.73     4523.37    307.84 o 
   7   0  12       35.71      114.38     45.58 o 
  -8   1  12      285.42      302.83     45.40 o 
  -7   1  12      230.01      174.77     82.97 o 
  -6   1  12      376.24      287.66     74.56 o 
  -5   1  12        0.60       18.23     25.87 o 
  -4   1  12      753.62      817.97     81.39 o 
  -3   1  12     6690.64     7093.62    238.74 o 
  -2   1  12     6376.42     6656.50    148.56 o 
  -1   1  12      792.41      848.52     61.33 o 
   0   1  12     5999.92     6217.60    162.01 o 
   1   1  12    18495.80    18514.89    335.84 o 
   2   1  12     7599.51     7898.16    146.24 o 
   3   1  12     2219.40     2281.21    106.53 o 
   4   1  12     5595.34     5714.79    177.66 o 
   5   1  12     2768.69     2836.27    131.69 o 
   6   1  12      163.91      135.74     37.21 o 
   7   1  12        8.00       19.43     29.50 o 
  -8   2  12      121.24      142.89     44.18 o 
  -7   2  12      312.90      368.59     70.87 o 
  -6   2  12      417.38      565.50     78.82 o 
  -5   2  12     2897.60     3018.44    125.43 o 
  -4   2  12       35.76       31.62     19.28 o 
  -3   2  12     2188.68     2325.35    104.00 o 
  -2   2  12      553.95      539.93     50.15 o 
  -1   2  12     7946.02     7871.82    141.53 o 
   0   2  12     1532.49     1663.57     92.10 o 
   1   2  12      487.69      561.28     36.47 o 
   2   2  12      869.21      826.94     44.64 o 
   3   2  12      464.16      466.85     51.23 o 
   4   2  12     1501.61     1551.71     79.66 o 
   5   2  12     1999.39     1950.63    111.10 o 
   6   2  12      771.10      898.23     79.73 o 
   7   2  12      367.41      367.10     53.91 o 
  -8   3  12      282.07      285.46     52.45 o 
  -7   3  12       70.01       69.92     52.06 o 
  -6   3  12     2852.79     2801.23    209.35 o 
  -5   3  12     3018.06     2817.77    120.58 o 
  -4   3  12        2.97       27.93     20.93 o 
  -3   3  12     2464.77     2513.64    106.89 o 
  -2   3  12      946.06      870.08     54.48 o 
  -1   3  12     2813.16     2962.78     97.29 o 
   0   3  12     8578.43     8555.34    186.84 o 
   1   3  12    12135.56    12289.24    200.52 o 
   2   3  12    10105.14    10294.71    168.11 o 
   3   3  12     5469.74     5419.34    164.26 o 
   4   3  12     3797.57     3625.93    140.57 o 
   5   3  12     7555.48     7108.03    176.63 o 
   6   3  12     6750.91     6296.17    258.86 o 
   7   3  12      202.94      318.04     65.00 o 
  -8   4  12     2542.32     2609.88    118.60 o 
  -7   4  12     4473.77     4675.15    226.12 o 
  -6   4  12     6210.08     6504.34    250.53 o 
  -5   4  12     8997.76     8731.80    208.42 o 
  -4   4  12     5946.24     5851.36    206.92 o 
  -3   4  12     5868.24     5861.92    162.31 o 
  -2   4  12    10022.65    10470.66    185.04 o 
  -1   4  12      565.58      505.14     37.54 o 
   0   4  12      983.98     1083.36     53.72 o 
   1   4  12      118.48      116.96     23.37 o 
   2   4  12      244.18      275.50     28.42 o 
   3   4  12     3779.66     3736.57    137.10 o 
   4   4  12     7041.34     6797.50    191.35 o 
   5   4  12     3217.90     3190.75    137.70 o 
   6   4  12     1606.30     1689.81    106.36 o 
   7   4  12     1912.00     2079.20    126.79 o 
  -8   5  12      566.45      508.25     55.74 o 
  -7   5  12     1062.49     1169.21    114.56 o 
  -6   5  12      393.26      390.42     63.50 o 
  -5   5  12     4472.24     4539.79    149.19 o 
  -4   5  12      118.87      121.16     33.67 o 
  -3   5  12      708.17      731.46     59.61 o 
  -2   5  12     3818.05     3728.46    110.91 o 
  -1   5  12    17441.88    17448.85    194.57 o 
   0   5  12     7260.87     7516.17    127.88 o 
   1   5  12      343.55      301.58     32.61 o 
   2   5  12     2972.45     3029.28     92.06 o 
   3   5  12     1425.11     1552.93     76.36 o 
   4   5  12     2973.71     3176.74    131.44 o 
   5   5  12      136.89      154.62     35.48 o 
   6   5  12       36.15       20.13     28.53 o 
   7   5  12      705.71      601.11    165.44 o 
  -8   6  12      220.53      252.22     48.32 o 
  -7   6  12      166.41      229.70     55.66 o 
  -6   6  12      474.26      446.13     67.58 o 
  -5   6  12      885.73      813.91     73.85 o 
  -4   6  12        3.04        0.52     15.68 o 
  -3   6  12       54.23       27.40     18.35 o 
  -2   6  12     2357.34     2463.81     90.38 o 
  -1   6  12     1048.39     1028.46     48.63 o 
   0   6  12        3.41       -0.54     16.88 o 
   1   6  12        0.01        4.64     14.57 o 
   2   6  12      295.63      346.43     36.64 o 
   3   6  12     1032.38     1132.65     65.59 o 
   4   6  12       12.12       50.93     24.42 o 
   5   6  12      443.20      533.68     57.68 o 
   6   6  12        2.39       44.49     24.48 o 
   7   6  12      317.15      297.16     71.22 o 
  -8   7  12      306.80      426.12    136.54 o 
  -7   7  12     1274.06     1331.84    122.90 o 
  -6   7  12      663.55      773.46     89.41 o 
  -5   7  12     1771.99     1776.56    192.15 o 
  -4   7  12     3232.42     3130.06    121.30 o 
  -3   7  12      748.52      803.44     60.52 o 
  -2   7  12     3968.92     4184.05    117.98 o 
  -1   7  12    13477.78    13580.20    191.99 o 
   0   7  12     2340.04     2324.58     89.51 o 
   1   7  12      156.19      161.82     32.11 o 
   2   7  12     3612.73     3521.04    137.33 o 
   3   7  12    17803.36    18167.48    254.27 o 
   4   7  12      355.28      372.63     47.06 o 
   5   7  12      634.54      619.84     61.58 o 
   6   7  12      879.70      874.98    208.13 o 
   7   7  12     1321.31     1426.50    143.90 o 
  -7   8  12     3717.64     3911.89    205.37 o 
  -6   8  12     2376.05     2267.88    149.63 o 
  -5   8  12     4333.60     4289.57    223.45 o 
  -4   8  12     6487.54     6759.72    177.14 o 
  -3   8  12     2767.53     2819.81     97.98 o 
  -2   8  12     5362.53     5323.13    120.29 o 
  -1   8  12     3739.45     3800.03    134.85 o 
   0   8  12      101.09      120.25     24.72 o 
   1   8  12      211.66      214.64     29.16 o 
   2   8  12      184.12      164.52     26.89 o 
   3   8  12     4606.55     4477.26    126.21 o 
   4   8  12      799.60      800.96     66.94 o 
   5   8  12      652.11      535.93     57.39 o 
   6   8  12      411.63      475.05     85.10 o 
   7   8  12     5350.56     5292.27    276.33 o 
  -7   9  12       81.21      104.20     39.68 o 
  -6   9  12     2034.72     2067.48    141.64 o 
  -5   9  12      391.71      359.40    141.14 o 
  -4   9  12      423.90      346.88     43.19 o 
  -3   9  12       95.17       63.62     21.27 o 
  -2   9  12      258.35      249.92     32.58 o 
  -1   9  12       12.29       55.06     24.13 o 
   0   9  12        8.28       -4.19     15.54 o 
   1   9  12        9.03       11.03     10.27 o 
   2   9  12     1249.55     1146.14     64.74 o 
   3   9  12      772.10      817.00     55.68 o 
   4   9  12     2039.88     1944.69    100.15 o 
   5   9  12     1884.03     1993.32    158.73 o 
   6   9  12      262.10      224.71     69.10 o 
  -7  10  12     2405.61     2524.78    184.21 o 
  -6  10  12     1497.77     1537.80    127.11 o 
  -5  10  12       78.53       79.14     39.36 o 
  -4  10  12     1404.09     1517.75     86.04 o 
  -3  10  12     7655.24     7279.59    158.68 o 
  -2  10  12       28.36       61.47     22.98 o 
  -1  10  12     2447.33     2442.03    138.33 o 
   0  10  12        9.75       -3.97     19.21 o 
   1  10  12     6341.27     6081.41    145.74 o 
   2  10  12     1124.70     1161.49     64.96 o 
   3  10  12      101.84       66.59     21.69 o 
   4  10  12       78.97      146.01     30.56 o 
   5  10  12       37.90       34.93     32.90 o 
   6  10  12      822.69      767.58    199.08 o 
  -7  11  12     1006.18     1158.17    156.79 o 
  -6  11  12        5.62       17.49     24.70 o 
  -5  11  12      292.30      379.30     62.09 o 
  -4  11  12       76.77       78.95     48.93 o 
  -3  11  12      445.86      589.22    126.38 o 
  -2  11  12     3359.83     3188.79    129.45 o 
  -1  11  12     5291.21     5181.15    164.37 o 
   0  11  12    11859.80    12212.68    212.43 o 
   1  11  12    22157.83    21333.00    275.08 o 
   2  11  12     6530.87     6612.46    171.94 o 
   3  11  12     5847.50     5971.24    184.27 o 
   4  11  12    10957.73    11416.12    382.16 o 
   5  11  12     4581.31     4599.19    247.80 o 
   6  11  12      172.96      118.38     52.35 o 
  -7  12  12      599.60      622.33     98.99 o 
  -6  12  12     1310.53     1478.17    200.79 o 
  -5  12  12     2489.70     2530.71    152.18 o 
  -4  12  12     6589.61     6328.22    235.62 o 
  -3  12  12     9127.75     8979.40    237.45 o 
  -2  12  12      164.07      199.97     37.43 o 
  -1  12  12    16746.91    15991.41    291.46 o 
   0  12  12     2952.66     3165.58    138.81 o 
   1  12  12     4618.14     4296.90    125.70 o 
   2  12  12       20.35       28.89     17.17 o 
   3  12  12      645.29      553.43     52.90 o 
   4  12  12      297.11      344.88     82.36 o 
   5  12  12     2117.05     2397.39    258.65 o 
   6  12  12     3812.33     3385.24    226.99 o 
  -6  13  12       70.29      130.79     74.48 o 
  -5  13  12      316.64      368.06     76.75 o 
  -4  13  12       10.67       51.06     30.19 o 
  -3  13  12      701.60      634.12     68.09 o 
  -2  13  12      401.31      362.25     47.83 o 
  -1  13  12      445.36      420.29     51.98 o 
   0  13  12        4.98       -2.18     19.47 o 
   1  13  12     2459.65     2507.97     97.63 o 
   2  13  12      662.34      719.40     62.03 o 
   3  13  12        0.72       18.66     34.07 o 
   4  13  12      105.53      160.24     83.46 o 
   5  13  12     2216.75     2274.53    188.36 o 
  -6  14  12      525.32      520.20     90.92 o 
  -5  14  12     1642.47     1730.47    212.30 o 
  -4  14  12     7446.17     7886.87    339.65 o 
  -3  14  12       83.88       70.83     28.21 o 
  -2  14  12     2058.05     2090.42    111.43 o 
  -1  14  12     2035.77     2126.85    112.26 o 
   0  14  12     2248.20     2045.52     95.14 o 
   1  14  12      173.17      153.68     34.74 o 
   2  14  12       48.05       71.31     23.35 o 
   3  14  12      103.20       -4.04     33.71 o 
   4  14  12        2.73      -19.76     41.80 o 
   5  14  12      690.78      733.71    139.93 o 
  -5  15  12      303.30      243.40     98.30 o 
  -4  15  12       69.87       81.72     34.14 o 
  -3  15  12     2333.17     2400.67    177.32 o 
  -2  15  12      688.34      635.20     65.46 o 
  -1  15  12      771.64      759.07     70.94 o 
   0  15  12     5982.60     5708.16    159.77 o 
   1  15  12    11900.50    11877.11    335.03 o 
   2  15  12    11143.61    10683.88    356.07 o 
   3  15  12     1680.27     1735.52    151.95 o 
   4  15  12     4505.80     4752.47    260.24 o 
   5  15  12     3678.34     4274.34    274.42 o 
  -5  16  12      732.32      930.53    148.71 o 
  -4  16  12      470.05      313.62     85.49 o 
  -3  16  12     2537.03     2836.00    157.37 o 
  -2  16  12     1621.52     1527.96    121.46 o 
  -1  16  12        5.54       31.54     24.78 o 
   0  16  12      190.93      193.48     37.38 o 
   1  16  12       77.46       70.97     35.46 o 
   2  16  12      134.83      167.88     53.74 o 
   3  16  12       37.19      -18.87     29.88 o 
   4  16  12      234.38      268.93     77.01 o 
  -4  17  12      109.53      119.75     67.37 o 
  -3  17  12       48.78       38.17     23.42 o 
  -2  17  12       44.85       59.66     44.29 o 
  -1  17  12       90.57       -2.01     67.32 o 
   0  17  12       33.94       20.15     31.71 o 
   1  17  12      120.53       96.11     45.60 o 
   2  17  12        0.42      -45.29     93.28 o 
   3  17  12      147.86      250.26     70.03 o 
   4  17  12      220.76      321.46     81.66 o 
  -4  18  12     1255.50     1428.25    139.93 o 
  -3  18  12      851.10      996.26    121.76 o 
  -2  18  12     2968.78     2882.53    140.07 o 
  -1  18  12     4380.11     4007.01    212.22 o 
   0  18  12        8.40        0.70    109.61 o 
   1  18  12       82.89      128.87     46.59 o 
   2  18  12      526.22      416.37    126.37 o 
   3  18  12      125.69       71.78     60.67 o 
  -3  19  12      673.55      721.18    133.10 o 
  -2  19  12     3002.95     2710.90    174.82 o 
  -1  19  12     5492.62     5426.06    194.95 o 
   0  19  12     3834.82     3739.94    217.18 o 
   1  19  12      145.91       57.36     38.97 o 
   2  19  12     6091.42     6159.69    428.68 o 
  -2  20  12      793.70      740.59     93.94 o 
  -1  20  12      396.45      467.72    140.01 o 
   0  20  12       12.70       38.54     35.01 o 
   1  20  12      106.90      -44.72     44.72 o 
  -8   1  13       83.37       79.67     36.97 o 
  -7   1  13        7.38       -6.76     27.95 o 
  -6   1  13     1637.22     1899.14    140.16 o 
  -5   1  13     1787.44     1676.01    124.79 o 
  -4   1  13      157.41      250.09     54.06 o 
  -3   1  13      344.82      390.93     46.69 o 
  -2   1  13       15.30       25.02     17.96 o 
  -1   1  13     1447.05     1487.81    103.20 o 
   0   1  13      603.78      635.75     67.58 o 
   1   1  13    10807.18    10166.69    265.21 o 
   2   1  13     3239.18     3153.67    150.80 o 
   3   1  13       34.77       20.90     20.97 o 
   4   1  13     2241.26     2200.48    114.30 o 
   5   1  13     6226.29     6229.74    201.34 o 
   6   1  13     4035.73     4214.04    173.79 o 
   7   1  13      563.92      630.78     91.09 o 
  -8   2  13      208.62      143.21     49.01 o 
  -7   2  13     1834.13     1809.13    143.20 o 
  -6   2  13     7265.67     6815.26    263.12 o 
  -5   2  13     8600.38     8140.47    271.15 o 
  -4   2  13     6642.28     6741.02    187.43 o 
  -3   2  13     6676.54     6872.86    183.90 o 
  -2   2  13    14194.36    14872.98    266.86 o 
  -1   2  13     4466.07     4465.36    175.73 o 
   0   2  13     7712.45     7936.01    266.37 o 
   1   2  13     5108.45     5361.84    192.27 o 
   2   2  13     5804.49     5931.08    171.34 o 
   3   2  13     4407.53     4194.87    149.96 o 
   4   2  13     1350.31     1434.26    121.85 o 
   5   2  13       54.59       85.50     26.11 o 
   6   2  13     1295.46     1298.18     97.72 o 
   7   2  13      188.56      162.16     39.87 o 
  -8   3  13     2157.98     2304.96    142.10 o 
  -7   3  13     2512.78     2534.77    171.54 o 
  -6   3  13       49.07       84.23     41.76 o 
  -5   3  13      486.25      494.67     56.03 o 
  -4   3  13     2047.75     1934.13    100.60 o 
  -3   3  13       25.24       12.74     17.92 o 
  -2   3  13     6869.52     6969.96    183.30 o 
  -1   3  13     3435.27     3231.20    138.73 o 
   0   3  13     4420.00     4714.30    177.23 o 
   1   3  13     4049.40     4125.51    140.66 o 
   2   3  13     5821.71     5651.03    146.86 o 
   3   3  13      696.64      710.50     64.25 o 
   4   3  13      392.88      315.33     47.87 o 
   5   3  13      147.56      139.55     36.03 o 
   6   3  13       57.35       76.02     27.65 o 
   7   3  13      309.54      214.46     39.14 o 
  -8   4  13       10.27       52.51     53.44 o 
  -7   4  13      493.04      534.82     82.86 o 
  -6   4  13      795.88      625.15     82.70 o 
  -5   4  13       23.06       48.30     25.81 o 
  -4   4  13      462.80      434.14     49.27 o 
  -3   4  13     2202.90     2146.47    103.47 o 
  -2   4  13      268.33      284.84     47.76 o 
  -1   4  13     6132.70     6216.26    209.09 o 
   0   4  13      380.33      371.95     38.10 o 
   1   4  13      164.38      193.00     35.63 o 
   2   4  13        4.30      -11.91     19.01 o 
   3   4  13      512.62      469.94     52.99 o 
   4   4  13      119.69       89.66     41.01 o 
   5   4  13        1.08       -6.76     19.88 o 
   6   4  13        2.16        5.72     25.17 o 
   7   4  13        0.78       -8.61     42.18 o 
  -8   5  13     1951.34     2110.52    128.76 o 
  -7   5  13      679.74      708.60     95.67 o 
  -6   5  13     3075.06     3205.43    181.51 o 
  -5   5  13     1139.17     1041.59     76.10 o 
  -4   5  13        1.61        8.72     28.89 o 
  -3   5  13      756.61      753.27     76.00 o 
  -2   5  13       32.92       40.97     20.45 o 
  -1   5  13     2635.61     2653.62    138.09 o 
   0   5  13     7776.90     7847.96    175.10 o 
   1   5  13     6140.14     6044.71    171.87 o 
   2   5  13     3036.36     2974.72    123.44 o 
   3   5  13    26295.42    26273.67    375.38 o 
   4   5  13     7641.29     7587.73    301.32 o 
   5   5  13     2759.26     2632.12    177.61 o 
   6   5  13     4114.17     4216.04    260.59 o 
   7   5  13     2483.34     2416.64    193.25 o 
  -8   6  13     2768.59     2848.05    150.29 o 
  -7   6  13     3499.19     3783.94    208.71 o 
  -6   6  13     1212.20     1218.37    114.38 o 
  -5   6  13     6267.03     6103.72    237.85 o 
  -4   6  13    12867.87    12964.87    413.76 o 
  -3   6  13    11635.04    11503.85    236.73 o 
  -2   6  13     7471.68     7597.82    347.94 o 
  -1   6  13     4112.01     4436.82    147.12 o 
   0   6  13     1111.44     1151.19     65.10 o 
   1   6  13     1217.95     1295.82     81.30 o 
   2   6  13       17.34        2.97     21.43 o 
   3   6  13      829.82      895.30     72.31 o 
   4   6  13     3274.92     3366.18    140.19 o 
   5   6  13      121.66       80.73     29.08 o 
   6   6  13      726.48      700.76     71.10 o 
   7   6  13     3457.77     3708.82    227.80 o 
  -7   7  13      379.00      478.29     80.10 o 
  -6   7  13     1477.76     1441.63    155.38 o 
  -5   7  13      206.95      185.10     47.43 o 
  -4   7  13       68.62       75.41     27.04 o 
  -3   7  13      344.82      345.58     44.92 o 
  -2   7  13      485.27      508.86    105.22 o 
  -1   7  13     4372.85     4477.45    150.09 o 
   0   7  13     4263.29     4047.11    121.24 o 
   1   7  13      100.72      117.20     21.30 o 
   2   7  13     1621.76     1689.32    101.43 o 
   3   7  13    11568.01    11268.94    246.95 o 
   4   7  13      908.51      957.71     76.21 o 
   5   7  13      669.91      734.47     68.96 o 
   6   7  13        2.26        7.52     29.51 o 
   7   7  13     2392.48     2410.48    188.15 o 
  -7   8  13     1128.64     1220.57    101.23 o 
  -6   8  13     2297.68     2239.67    153.35 o 
  -5   8  13      723.40      752.90    125.54 o 
  -4   8  13     1190.37     1269.34     81.73 o 
  -3   8  13     7468.46     7563.91    289.92 o 
  -2   8  13     6239.85     6326.71    222.50 o 
  -1   8  13     1958.62     1992.49    101.80 o 
   0   8  13     2788.03     2840.67    120.72 o 
   1   8  13     5472.12     5330.97    139.93 o 
   2   8  13      356.02      393.41     48.83 o 
   3   8  13     1433.43     1444.08     89.44 o 
   4   8  13       95.33       91.96     41.98 o 
   5   8  13      389.06      384.49     51.79 o 
   6   8  13      453.31      615.75     95.81 o 
  -7   9  13     5228.90     5613.82    399.24 o 
  -6   9  13      217.02      185.40     50.68 o 
  -5   9  13       25.86       35.75     29.44 o 
  -4   9  13      367.76      383.31     62.61 o 
  -3   9  13      212.45      204.36     46.81 o 
  -2   9  13     4257.75     4156.99    148.23 o 
  -1   9  13    10946.34    10848.50    237.38 o 
   0   9  13     4979.13     4832.23    158.48 o 
   1   9  13     3760.22     3846.58    119.94 o 
   2   9  13     6583.29     6844.13    280.94 o 
   3   9  13    11633.51    11720.65    258.69 o 
   4   9  13     8774.06     8570.70    218.46 o 
   5   9  13     1317.01     1301.96    134.35 o 
   6   9  13     2699.27     2513.94    193.36 o 
  -7  10  13      544.28      681.14    152.51 o 
  -6  10  13      956.06      965.52    101.66 o 
  -5  10  13     2582.59     2794.38    303.41 o 
  -4  10  13     4289.57     4551.75    387.12 o 
  -3  10  13     6804.97     6329.87    231.99 o 
  -2  10  13     2656.37     2675.11    121.40 o 
  -1  10  13    13517.13    13002.34    264.23 o 
   0  10  13    17115.75    17114.08    301.07 o 
   1  10  13     3653.87     3371.85    113.51 o 
   2  10  13     4097.64     4207.83    150.05 o 
   3  10  13      510.39      585.76     58.72 o 
   4  10  13      332.21      377.45     49.29 o 
   5  10  13       76.45       73.72     76.45 o 
   6  10  13      841.60      803.85    113.92 o 
  -7  11  13      604.21      599.07     99.46 o 
  -6  11  13      479.68      521.87     93.90 o 
  -5  11  13     1398.14     1416.92    118.15 o 
  -4  11  13      475.14      492.02    117.57 o 
  -3  11  13       85.08      106.07     34.12 o 
  -2  11  13     1083.81     1005.63     76.47 o 
  -1  11  13      215.68      165.81     36.74 o 
   0  11  13       67.42       13.37     22.16 o 
   1  11  13      520.16      605.63     51.34 o 
   2  11  13      100.12       87.41     30.98 o 
   3  11  13        2.86       23.67     20.83 o 
   4  11  13      331.15      243.25     66.89 o 
   5  11  13     1875.76     1873.67    163.62 o 
   6  11  13     1039.03     1264.92    143.19 o 
  -6  12  13      931.14      941.11    166.84 o 
  -5  12  13      658.31      609.51     78.46 o 
  -4  12  13     3543.23     2961.08    186.66 o 
  -3  12  13     4247.34     4172.20    193.52 o 
  -2  12  13      482.73      479.13     55.69 o 
  -1  12  13      949.69     1034.75     78.45 o 
   0  12  13     1858.68     1661.08     98.26 o 
   1  12  13      930.03     1080.80     75.21 o 
   2  12  13       87.04       68.77     25.82 o 
   3  12  13       55.17       97.08     25.76 o 
   4  12  13        5.47      -32.66     51.57 o 
   5  12  13        9.81        4.79     33.73 o 
  -6  13  13     1429.77     1393.49    203.30 o 
  -5  13  13     1173.56     1211.23    139.02 o 
  -4  13  13       78.64       31.09     30.12 o 
  -3  13  13      817.79      726.48    100.98 o 
  -2  13  13      411.48      397.45     51.74 o 
  -1  13  13       92.30       69.56     27.78 o 
   0  13  13      223.68      231.83     48.83 o 
   1  13  13     4371.54     4434.81    159.53 o 
   2  13  13     5814.57     5931.47    179.76 o 
   3  13  13      521.66      569.23     89.62 o 
   4  13  13     3927.11     4016.74    236.90 o 
   5  13  13     9324.81     9877.59    383.30 o 
  -6  14  13     2825.85     3194.43    305.21 o 
  -5  14  13     2369.42     2769.76    269.61 o 
  -4  14  13      363.56      374.85     61.25 o 
  -3  14  13     4564.44     4657.20    188.77 o 
  -2  14  13     3750.63     3639.46    150.79 o 
  -1  14  13     3452.33     3261.83    152.47 o 
   0  14  13     3300.40     3059.54    136.69 o 
   1  14  13      865.45      885.17     74.31 o 
   2  14  13     1168.07      970.16     90.60 o 
   3  14  13     1263.84     1318.87    135.86 o 
   4  14  13      433.61      425.12     84.90 o 
   5  14  13      498.68      620.57    101.97 o 
  -5  15  13      303.94      256.57    104.06 o 
  -4  15  13      428.82      485.60     90.94 o 
  -3  15  13        0.21      -11.45     21.06 o 
  -2  15  13     2338.03     2173.57    119.69 o 
  -1  15  13      290.60      267.45     53.78 o 
   0  15  13       62.22       78.58     30.29 o 
   1  15  13     1191.27     1135.79     96.17 o 
   2  15  13      853.64     1061.62    118.98 o 
   3  15  13      119.55       72.06     46.50 o 
   4  15  13        7.92       35.19     37.39 o 
  -5  16  13      961.71      956.47    168.87 o 
  -4  16  13     1714.39     2223.70    240.87 o 
  -3  16  13        4.66       11.98     73.50 o 
  -2  16  13      547.70      687.25     69.50 o 
  -1  16  13     4230.37     4441.62    254.54 o 
   0  16  13     1699.57     1802.92    108.46 o 
   1  16  13        3.97      -11.22     27.73 o 
   2  16  13      622.76      588.58     94.94 o 
   3  16  13     1562.16     1816.11    162.62 o 
   4  16  13       60.63      108.89     42.16 o 
  -4  17  13       14.59      -57.70     59.69 o 
  -3  17  13      734.99      686.98     84.23 o 
  -2  17  13      709.26      664.71    214.09 o 
  -1  17  13      814.50      774.16     98.52 o 
   0  17  13     3685.89     3320.26    332.14 o 
   1  17  13     2269.87     2372.65    173.00 o 
   2  17  13     2433.40     2484.29    184.58 o 
   3  17  13     4234.71     4308.16    252.73 o 
  -3  18  13     1958.83     1902.35    214.45 o 
  -2  18  13     3849.94     3780.68    229.72 o 
  -1  18  13      655.34      654.62     91.94 o 
   0  18  13      188.13      171.03     54.03 o 
   1  18  13      964.18     1008.46    115.86 o 
   2  18  13      110.02       70.40     61.26 o 
  -2  19  13       53.26       69.73     35.74 o 
  -1  19  13      115.03       55.99     37.22 o 
   0  19  13      257.21      246.35     61.37 o 
   1  19  13      376.98      427.67     78.11 o 
  -8   0  14      600.88      535.90    125.44 o 
  -7   0  14      232.02      214.81     74.24 o 
  -6   0  14     3006.19     3195.52    261.76 o 
  -5   0  14      190.50      140.69     61.06 o 
  -4   0  14     1387.14     1596.83    168.95 o 
  -3   0  14     2266.25     2387.84    196.98 o 
  -2   0  14     6468.95     6430.26    314.28 o 
  -1   0  14     8066.49     8000.06    343.50 o 
   0   0  14     8701.50     8378.12    350.83 o 
   1   0  14    11789.72    11837.28    420.99 o 
   2   0  14     5095.35     4818.92    273.61 o 
   3   0  14     6058.17     6174.52    319.08 o 
   4   0  14     5726.32     5863.83    246.79 o 
   5   0  14      271.50      183.49     80.56 o 
   6   0  14       79.85       82.13     60.00 o 
   7   0  14       49.06       45.37     54.76 o 
  -8   1  14      222.46      230.47     68.11 o 
  -7   1  14     2207.05     2473.10    172.25 o 
  -6   1  14     1652.55     1625.28    134.03 o 
  -5   1  14       52.25      132.68     40.99 o 
  -4   1  14     1528.10     1404.36    111.09 o 
  -3   1  14      428.75      447.56    108.29 o 
  -2   1  14       22.99       36.86     29.17 o 
  -1   1  14       69.83       74.37     28.17 o 
   0   1  14      318.84      291.64     49.27 o 
   1   1  14     1516.02     1475.53    114.40 o 
   2   1  14     4378.98     4310.25    183.11 o 
   3   1  14      101.32       64.72     38.73 o 
   4   1  14     1098.34      999.16     81.00 o 
   5   1  14     6997.45     6889.85    185.75 o 
   6   1  14     1750.32     1675.85    141.23 o 
   7   1  14     2004.95     1622.31    146.56 o 
  -8   2  14       31.60       54.76     30.76 o 
  -7   2  14        4.66       12.61     34.69 o 
  -6   2  14        0.61       -8.18     38.30 o 
  -5   2  14        0.20       -7.83     37.70 o 
  -4   2  14       81.96       82.74     34.20 o 
  -3   2  14     1031.74      999.16     92.41 o 
  -2   2  14     1470.53     1348.06    104.28 o 
  -1   2  14     3439.60     3429.00    432.27 o 
   0   2  14      686.85      730.04     75.48 o 
   1   2  14     1273.05     1395.33    103.93 o 
   2   2  14       81.73       80.48     32.80 o 
   3   2  14      869.41      874.44     63.39 o 
   4   2  14        0.54      -28.26     29.15 o 
   5   2  14        0.25       -5.78     26.12 o 
   6   2  14      474.16      454.59     66.32 o 
   7   2  14      176.08      153.99     37.86 o 
  -8   3  14      679.07      708.35     97.53 o 
  -7   3  14        3.87       46.35     36.17 o 
  -6   3  14     2875.09     3021.14    181.63 o 
  -5   3  14     6522.09     6687.20    472.68 o 
  -4   3  14      408.26      327.81     59.78 o 
  -3   3  14      685.56      744.81     82.00 o 
  -2   3  14      936.69     1037.92     91.34 o 
  -1   3  14     2874.76     2996.75    161.00 o 
   0   3  14       23.71       74.10     40.66 o 
   1   3  14     2603.57     2602.46    116.54 o 
   2   3  14      220.60      247.10     40.27 o 
   3   3  14      233.32      167.17     37.38 o 
   4   3  14     5248.30     5274.68    244.48 o 
   5   3  14     5249.00     5406.40    190.77 o 
   6   3  14     2314.87     2380.37    158.72 o 
   7   3  14     1327.87     1341.01    147.40 o 
  -8   4  14      207.28      254.37     52.61 o 
  -7   4  14     1361.65     1356.80    129.45 o 
  -6   4  14     1833.47     1619.27    134.36 o 
  -5   4  14     2751.47     2688.63    162.48 o 
  -4   4  14     5523.18     5910.88    229.84 o 
  -3   4  14     5435.02     5256.96    208.97 o 
  -2   4  14     9586.72     9983.98    278.04 o 
  -1   4  14    21010.70    21126.09    399.96 o 
   0   4  14     4339.07     3845.04    251.31 o 
   1   4  14    15391.02    15256.47    287.13 o 
   2   4  14     3138.65     3112.22    130.46 o 
   3   4  14     1672.96     1737.24    102.56 o 
   4   4  14        4.28       16.59     20.59 o 
   5   4  14      228.23      227.90     43.17 o 
   6   4  14      228.23      225.79     48.60 o 
   7   4  14      241.46      392.14     98.66 o 
  -7   5  14     3572.89     3595.10    208.25 o 
  -6   5  14     1298.39     1285.76    142.60 o 
  -5   5  14      166.89       92.23     97.29 o 
  -4   5  14     1796.75     1904.78    133.02 o 
  -3   5  14     2407.88     2608.08    198.86 o 
  -2   5  14     1000.20     1062.33     93.71 o 
  -1   5  14     4662.30     4700.21    190.81 o 
   0   5  14      322.27      235.61     39.07 o 
   1   5  14     1065.10      924.66     78.94 o 
   2   5  14        4.31        5.29     19.58 o 
   3   5  14     9629.99     9584.14    236.68 o 
   4   5  14     1674.60     1821.14    108.35 o 
   5   5  14      575.17      497.27     62.11 o 
   6   5  14     1602.48     1502.10    106.47 o 
  -7   6  14        2.32       18.91     38.21 o 
  -6   6  14       52.36      176.44     50.05 o 
  -5   6  14      593.20      562.58    101.84 o 
  -4   6  14     2228.88     2426.61    201.59 o 
  -3   6  14     2659.85     2471.91    147.06 o 
  -2   6  14     4569.69     4560.93    191.90 o 
  -1   6  14     4318.59     4405.06    237.89 o 
   0   6  14        5.19        6.67     22.29 o 
   1   6  14       15.42       17.68     21.92 o 
   2   6  14     5725.13     5969.54    217.32 o 
   3   6  14        9.27       22.98     26.25 o 
   4   6  14      250.39      252.59     57.59 o 
   5   6  14      259.63      311.54     46.36 o 
   6   6  14      126.88       49.85     38.72 o 
  -7   7  14     6324.52     6886.16    286.14 o 
  -6   7  14     2438.34     2387.44    284.95 o 
  -5   7  14     2475.66     2586.89    176.99 o 
  -4   7  14     2869.21     2866.15    163.82 o 
  -3   7  14     1898.63     1908.64    130.71 o 
  -2   7  14      407.16      388.08     61.81 o 
  -1   7  14     1412.21     1425.62     89.64 o 
   0   7  14     4789.46     4637.22    157.90 o 
   1   7  14     3534.42     3827.53    200.23 o 
   2   7  14    10478.02    10008.14    236.76 o 
   3   7  14    13269.05    13034.57    275.79 o 
   4   7  14    12543.71    12604.10    278.03 o 
   5   7  14       24.79       13.69     23.29 o 
   6   7  14     3044.17     2992.40    204.54 o 
  -7   8  14      452.88      617.06     92.38 o 
  -6   8  14        2.21      -10.03     58.20 o 
  -5   8  14     4582.38     4624.05    214.63 o 
  -4   8  14    12367.77    12520.33    340.98 o 
  -3   8  14    14435.49    14252.04    352.56 o 
  -2   8  14    14489.87    14129.56    342.25 o 
  -1   8  14    13242.51    13581.49    271.21 o 
   0   8  14    12697.10    12704.30    263.44 o 
   1   8  14     5211.25     5242.04    175.27 o 
   2   8  14     4984.58     4642.68    162.30 o 
   3   8  14     1920.99     1962.62    108.58 o 
   4   8  14      589.60      549.13     60.78 o 
   5   8  14       43.09       16.96     33.02 o 
   6   8  14      563.01      467.78    119.83 o 
  -7   9  14       21.26      -24.94     38.74 o 
  -6   9  14       57.05       22.77     27.87 o 
  -5   9  14     1777.65     1914.50    140.59 o 
  -4   9  14     1204.57     1185.39    107.59 o 
  -3   9  14      152.49      195.64     75.85 o 
  -2   9  14     1948.70     1994.20    132.14 o 
  -1   9  14     2066.40     1851.25    103.66 o 
   0   9  14      432.43      422.96     52.62 o 
   1   9  14       43.18       39.66     24.62 o 
   2   9  14       58.46       71.63     27.76 o 
   3   9  14      394.85      458.36     79.32 o 
   4   9  14      602.87      592.29     61.45 o 
   5   9  14      361.32      351.28     73.93 o 
   6   9  14      703.46      563.42    100.34 o 
  -7  10  14       97.70      259.85    101.36 o 
  -6  10  14     1187.83     1052.08    108.22 o 
  -5  10  14      657.16      635.71     83.48 o 
  -4  10  14     1460.85     1545.12    123.68 o 
  -3  10  14     3682.96     3713.73    266.49 o 
  -2  10  14     1892.33     1768.70    102.42 o 
  -1  10  14       24.65       51.55     26.66 o 
   0  10  14     2391.35     2395.95    118.53 o 
   1  10  14     5859.86     5567.34    200.66 o 
   2  10  14      359.45      325.40     47.36 o 
   3  10  14      451.32      455.15     53.43 o 
   4  10  14      234.51      237.96     42.67 o 
   5  10  14      157.90      120.26     54.17 o 
   6  10  14     1017.97      943.61    125.60 o 
  -6  11  14     2145.20     2151.64    152.74 o 
  -5  11  14      311.67      276.79     58.02 o 
  -4  11  14     3029.05     2879.43    168.15 o 
  -3  11  14     2720.06     2981.41    167.34 o 
  -2  11  14      340.80      339.02     49.22 o 
  -1  11  14     3625.15     3536.77    145.66 o 
   0  11  14        7.32      -23.93     23.93 o 
   1  11  14      868.59      829.29     72.54 o 
   2  11  14     4296.73     4131.63    155.38 o 
   3  11  14     2926.33     2790.77    175.91 o 
   4  11  14     2661.80     2891.63    253.47 o 
   5  11  14     2740.83     3308.87    222.55 o 
  -5  12  14      912.56     1030.11    120.57 o 
  -4  12  14      445.44      518.41     80.40 o 
  -3  12  14     2061.52     1910.49    135.69 o 
  -2  12  14     2552.30     2363.34    121.10 o 
  -1  12  14      631.27      624.12     64.52 o 
   0  12  14    11559.15    10995.94    257.30 o 
   1  12  14     1546.01     1451.67     95.04 o 
   2  12  14      560.95      500.94     57.94 o 
   3  12  14     2583.76     2512.83    120.89 o 
   4  12  14     2989.25     2900.55    201.91 o 
   5  12  14      238.06      101.98     57.35 o 
  -6  13  14       58.82       16.44     47.80 o 
  -5  13  14       45.61        1.63     39.15 o 
  -4  13  14      283.83      280.83     91.91 o 
  -3  13  14     1090.51     1081.66    104.31 o 
  -2  13  14       29.79       15.15     24.77 o 
  -1  13  14        3.96        3.76     21.51 o 
   0  13  14      479.75      375.21     52.09 o 
   1  13  14     1107.02      968.70     78.72 o 
   2  13  14      175.27      133.39     41.60 o 
   3  13  14      261.83      195.92     55.82 o 
   4  13  14       22.10      -24.68     65.36 o 
   5  13  14      408.72      274.70     85.12 o 
  -4  14  14     1263.61     1305.99    116.86 o 
  -3  14  14      371.15      352.65     70.66 o 
  -2  14  14       49.66       72.67     29.49 o 
  -1  14  14      759.28      760.95     73.98 o 
   0  14  14     3098.91     3030.03    140.26 o 
   1  14  14      913.70      783.87     72.33 o 
   2  14  14       23.72       55.82     27.58 o 
   3  14  14     3820.51     4011.82    237.15 o 
   4  14  14     1176.49     1216.57    137.27 o 
  -5  15  14     5637.63     5471.81    392.74 o 
  -4  15  14       75.91       71.63     38.16 o 
  -3  15  14     1021.13      991.41     85.93 o 
  -2  15  14      409.99      367.99     54.05 o 
  -1  15  14     1153.70     1051.53     87.15 o 
   0  15  14      541.89      627.38     66.38 o 
   1  15  14     2986.29     2779.16    157.13 o 
   2  15  14     1597.39     1602.43    148.18 o 
   3  15  14      563.32      705.57    103.15 o 
   4  15  14     1297.46     1270.12    218.04 o 
  -3  16  14     1762.10     1862.60    116.25 o 
  -2  16  14     6619.78     6345.52    211.62 o 
  -1  16  14     1290.43     1234.93    142.30 o 
   0  16  14      434.85      443.47     59.54 o 
   1  16  14     2180.02     2062.13    162.05 o 
   2  16  14     2531.51     2630.23    212.88 o 
   3  16  14      323.63      385.29     82.48 o 
  -4  17  14      440.04      323.30    100.15 o 
  -3  17  14     1445.88     1474.08    123.60 o 
  -2  17  14      519.47      516.84     79.61 o 
  -1  17  14      552.69      491.85     63.99 o 
   0  17  14       21.00       14.01     21.09 o 
   1  17  14       78.27        5.99     41.98 o 
   2  17  14      593.19      523.23     92.20 o 
   3  17  14      176.19      216.61     76.63 o 
  -3  18  14     1428.17     1312.88    178.96 o 
  -2  18  14     3875.64     3435.01    198.35 o 
  -1  18  14     4600.41     4488.23    415.31 o 
   0  18  14      983.00     1129.64    123.66 o 
   1  18  14      948.67     1001.69    121.56 o 
   2  18  14     2177.91     2201.63    184.20 o 
  -1  19  14       23.07      104.35     51.19 o 
   0  19  14     1219.31     1244.74    256.39 o 
  -7   1  15        5.37      -32.45     32.45 o 
  -6   1  15     3925.57     3884.00    208.63 o 
  -5   1  15     3934.07     4014.22    361.64 o 
  -4   1  15      182.46      176.65     47.77 o 
  -3   1  15       70.40      109.58     37.69 o 
  -2   1  15      775.94      686.38     77.25 o 
  -1   1  15     2932.03     2889.30    153.30 o 
   0   1  15      411.39      376.65     59.98 o 
   1   1  15     1483.16     1501.99    129.37 o 
   2   1  15      285.19      268.64     50.64 o 
   3   1  15      383.05      462.06     68.10 o 
   4   1  15       52.75       -0.82     44.52 o 
   5   1  15     5889.79     5746.95    321.08 o 
   6   1  15      590.24      628.90     84.79 o 
  -7   2  15       65.44       10.87     34.37 o 
  -6   2  15     1165.49     1177.57    114.94 o 
  -5   2  15     1277.38     1273.64    116.51 o 
  -4   2  15       76.31       56.89     49.96 o 
  -3   2  15     6395.48     6824.11    290.60 o 
  -2   2  15     5038.54     5030.35    205.11 o 
  -1   2  15     9720.66     9865.67    353.29 o 
   0   2  15     6658.59     6625.98    229.73 o 
   1   2  15    10807.98    10469.50    459.83 o 
   2   2  15    10448.36    10122.19    503.59 o 
   3   2  15     8729.34     8448.19    378.35 o 
   4   2  15     2562.49     2441.49    131.25 o 
   5   2  15     3342.26     3323.21    154.92 o 
   6   2  15      529.86      478.86     62.93 o 
  -7   3  15     1933.29     1918.10    155.79 o 
  -6   3  15      884.16      845.12     99.24 o 
  -5   3  15      100.16       70.93     35.21 o 
  -4   3  15     3421.41     3615.56    184.76 o 
  -3   3  15    11317.40    11764.94    320.67 o 
  -2   3  15        5.09       39.10     30.73 o 
  -1   3  15       82.90      105.13     36.16 o 
   0   3  15      306.83      353.09     56.35 o 
   1   3  15      494.69      474.70    113.98 o 
   2   3  15     2463.09     2533.65    122.39 o 
   3   3  15     3765.22     3561.00    130.29 o 
   4   3  15     1234.60     1313.41     94.83 o 
   5   3  15     2658.03     2416.96    132.52 o 
   6   3  15     2376.27     2631.91    144.69 o 
  -7   4  15      226.98      325.66     73.60 o 
  -6   4  15       91.10      151.56     49.86 o 
  -5   4  15      618.54      639.26     83.82 o 
  -4   4  15     1432.18     1526.57    122.26 o 
  -3   4  15        2.09        6.20     29.95 o 
  -2   4  15      261.06      255.22     51.81 o 
  -1   4  15       28.86       58.26     31.02 o 
   0   4  15      930.97      708.56     87.85 o 
   1   4  15    19205.28    18796.59    324.95 o 
   2   4  15        2.36      -25.89     25.89 o 
   3   4  15      311.22      353.20     49.63 o 
   4   4  15      194.02      159.62     56.48 o 
   5   4  15     1327.18     1284.84     98.41 o 
   6   4  15      386.53      384.01     58.29 o 
  -7   5  15     2329.50     2415.63    176.28 o 
  -6   5  15     4270.40     4583.70    325.28 o 
  -5   5  15     8421.32     8356.53    478.71 o 
  -4   5  15     7756.10     7745.70    323.42 o 
  -3   5  15     5447.77     5554.01    223.07 o 
  -2   5  15     5329.43     5333.27    213.11 o 
  -1   5  15     4260.03     4305.75    189.03 o 
   0   5  15      845.44      933.63     89.78 o 
   1   5  15      251.83      328.54     48.04 o 
   2   5  15      306.53      298.76     46.66 o 
   3   5  15     1696.06     1720.75    108.51 o 
   4   5  15     2420.83     2537.38    130.62 o 
   5   5  15     1285.28     1194.03    108.36 o 
   6   5  15     1349.78     1418.73    106.81 o 
  -7   6  15       98.69       26.98     34.46 o 
  -6   6  15      392.45      362.04     69.50 o 
  -5   6  15       66.38      -19.33     37.52 o 
  -4   6  15     6889.63     6850.09    257.73 o 
  -3   6  15     5064.27     5125.38    215.91 o 
  -2   6  15     3441.74     3288.88    207.10 o 
  -1   6  15     7416.04     7496.59    250.36 o 
   0   6  15    11135.56    10952.80    283.94 o 
   1   6  15     5159.80     5254.06    174.31 o 
   2   6  15    13374.81    13116.60    245.59 o 
   3   6  15     3637.49     3748.92    154.18 o 
   4   6  15     6289.22     6466.96    207.47 o 
   5   6  15      831.72      915.62     82.56 o 
   6   6  15      755.71      794.86    109.71 o 
  -7   7  15     1924.24     1859.82    154.78 o 
  -6   7  15       23.47       45.01     67.30 o 
  -5   7  15     1678.38     1567.10    130.53 o 
  -4   7  15     5194.77     4895.82    361.65 o 
  -3   7  15     4880.95     4777.53    210.17 o 
  -2   7  15     5520.26     5555.29    253.55 o 
  -1   7  15     2321.47     2359.79    211.04 o 
   0   7  15      249.59      216.73     39.71 o 
   1   7  15      440.81      389.72     51.59 o 
   2   7  15        2.08       -4.58     22.52 o 
   3   7  15     2099.06     2334.85    122.85 o 
   4   7  15     1698.80     1745.45    109.43 o 
   5   7  15      278.54      270.30     57.35 o 
   6   7  15      631.04      644.22    100.88 o 
  -7   8  15       30.86      104.96     47.68 o 
  -6   8  15        0.97        9.25     23.47 o 
  -5   8  15        1.25       41.70     36.96 o 
  -4   8  15      186.34      145.76     44.82 o 
  -3   8  15     2812.05     2893.58    164.48 o 
  -2   8  15     6044.18     5921.61    229.48 o 
  -1   8  15     2103.40     1979.19    152.71 o 
   0   8  15     4815.67     4788.16    168.21 o 
   1   8  15     7410.59     7556.17    211.52 o 
   2   8  15     5855.65     5768.83    187.73 o 
   3   8  15       29.57       23.48     25.94 o 
   4   8  15        1.64       39.96     39.17 o 
   5   8  15     2548.46     2536.50    189.93 o 
   6   8  15       94.51      150.94     56.10 o 
  -7   9  15     5867.91     6849.11    458.60 o 
  -6   9  15     3291.70     3442.04    199.49 o 
  -5   9  15      681.82      687.85     89.60 o 
  -4   9  15     8742.01     8120.28    285.90 o 
  -3   9  15     4749.22     4816.69    213.76 o 
  -2   9  15      158.77      133.57     41.53 o 
  -1   9  15      607.61      574.24     61.22 o 
   0   9  15      123.06      137.81     36.55 o 
   1   9  15      899.52     1021.60     81.94 o 
   2   9  15     1471.02     1503.12     97.27 o 
   3   9  15     5437.22     5415.19    189.34 o 
   4   9  15     2346.44     2222.75    122.02 o 
   5   9  15     1827.96     1649.58    267.23 o 
   6   9  15     1771.85     2113.95    212.71 o 
  -6  10  15       17.89       -7.42     45.05 o 
  -5  10  15     1777.06     1664.50    133.59 o 
  -4  10  15     3152.88     2968.68    175.71 o 
  -3  10  15     1577.57     1462.25    119.69 o 
  -2  10  15     3346.42     3370.88    177.24 o 
  -1  10  15     5065.93     5162.56    178.95 o 
   0  10  15     7726.16     7416.97    213.21 o 
   1  10  15     3979.51     3927.00    155.54 o 
   2  10  15     1158.68     1226.75    114.04 o 
   3  10  15     2724.24     2829.01    170.59 o 
   4  10  15     5368.92     5346.85    373.01 o 
   5  10  15      875.17      866.90    120.13 o 
  -6  11  15      238.03      196.75     55.18 o 
  -5  11  15      403.93      391.06     68.31 o 
  -4  11  15      161.88      135.96     43.41 o 
  -3  11  15     4340.33     4060.57    200.15 o 
  -2  11  15      355.46      346.14     50.76 o 
  -1  11  15      150.89      147.42     56.04 o 
   0  11  15     1380.81     1190.26     89.15 o 
   1  11  15      881.00     1025.19     82.49 o 
   2  11  15      101.19       83.57     29.69 o 
   3  11  15      555.86      595.59     63.54 o 
   4  11  15       98.77      127.53     57.55 o 
   5  11  15       11.20      -51.61     51.61 o 
  -6  12  15        6.85        1.18     68.93 o 
  -5  12  15      275.58      329.37     62.57 o 
  -4  12  15       19.79       17.26     33.54 o 
  -3  12  15      800.13      812.42     92.77 o 
  -2  12  15      775.56      799.21     75.55 o 
  -1  12  15     1111.73      887.40    140.83 o 
   0  12  15     3259.10     3135.09    162.30 o 
   1  12  15     5616.87     5160.28    182.41 o 
   2  12  15      559.16      487.56     70.16 o 
   3  12  15       52.09       61.10     41.90 o 
   4  12  15     1603.92     1608.08    190.92 o 
   5  12  15      576.76      617.70    105.43 o 
  -5  13  15     1974.77     2388.09    361.17 o 
  -4  13  15      804.75      681.73     87.92 o 
  -3  13  15       21.82       -9.31     55.95 o 
  -2  13  15     1874.68     1858.22    120.92 o 
  -1  13  15      118.98      121.50     35.07 o 
   0  13  15      166.89       96.51     31.85 o 
   1  13  15        0.40       -5.29     19.20 o 
   2  13  15      206.82      181.16     36.59 o 
   3  13  15        5.61       45.51     42.94 o 
   4  13  15     1015.26     1107.81    133.54 o 
  -5  14  15      754.09      786.92    156.93 o 
  -4  14  15        1.43       11.70     25.84 o 
  -3  14  15     1745.30     1704.70    134.96 o 
  -2  14  15     5077.69     4897.86    184.86 o 
  -1  14  15     2028.83     1780.04    112.42 o 
   0  14  15      645.35      641.03     69.44 o 
   1  14  15     3976.48     3841.70    206.59 o 
   2  14  15     2068.88     2083.40    167.76 o 
   3  14  15      405.46      377.21     79.59 o 
   4  14  15      917.43      968.76    131.41 o 
  -4  15  15      807.43      684.65     89.51 o 
  -3  15  15      213.81      185.18     42.31 o 
  -2  15  15       46.76       31.43     27.83 o 
  -1  15  15      221.25      232.17     47.83 o 
   0  15  15      436.45      413.49     56.56 o 
   1  15  15       83.37       94.17     33.31 o 
   2  15  15     1037.75     1039.96    184.58 o 
   3  15  15        0.04        2.00     88.48 o 
  -3  16  15       23.59       20.60     27.17 o 
  -2  16  15       99.74      124.91     41.14 o 
  -1  16  15     4062.51     3939.95    171.13 o 
   0  16  15     2017.27     2043.86    122.82 o 
   1  16  15      178.37      150.75     58.95 o 
   2  16  15      117.43       67.83     38.16 o 
   3  16  15     2205.82     2132.29    183.25 o 
  -3  17  15      551.27      388.12     72.08 o 
  -2  17  15     1169.59     1190.51     97.32 o 
  -1  17  15     2153.38     2185.51    129.36 o 
   0  17  15      138.97      221.13     63.46 o 
   1  17  15      108.09      133.17     54.46 o 
   2  17  15       54.26       13.75     88.58 o 
  -2  18  15     1651.82     1512.28    137.30 o 
  -1  18  15     3495.78     3382.78    210.50 o 
   0  18  15     2715.45     2494.15    243.65 o 
   1  18  15     3210.22     3247.72    220.14 o 
  -7   0  16     2240.28     2460.62    253.76 o 
  -6   0  16      751.57      678.49    129.24 o 
  -5   0  16     1057.76      935.24    147.52 o 
  -4   0  16      125.58      211.35     71.44 o 
  -3   0  16      696.89      785.76    122.88 o 
  -2   0  16    13769.31    13974.47    498.05 o 
  -1   0  16     6737.34     6940.19    345.49 o 
   0   0  16     5591.83     5696.85    315.51 o 
   1   0  16    10008.32     9786.72    412.06 o 
   2   0  16     7636.18     7417.40    365.99 o 
   3   0  16     5339.44     5383.88    317.96 o 
   4   0  16     3107.20     2786.65    239.20 o 
   5   0  16     1280.05     1238.22    166.81 o 
   6   0  16     3646.48     3225.71    276.74 o 
  -7   1  16     1423.69     1469.49    140.30 o 
  -6   1  16     1413.96     1534.02    136.79 o 
  -5   1  16     4777.25     4873.20    229.22 o 
  -4   1  16        6.58       15.55     65.61 o 
  -3   1  16     7806.56     7750.06    268.41 o 
  -2   1  16      622.74      569.79     75.60 o 
  -1   1  16     1789.29     1675.51    122.13 o 
   0   1  16      844.08      884.86     90.05 o 
   1   1  16     1678.52     1636.88    121.34 o 
   2   1  16       60.96       47.96     32.12 o 
   3   1  16       16.75      -26.72     26.72 o 
   4   1  16       69.83       42.62     75.99 o 
   5   1  16     1265.36     1375.26    104.04 o 
   6   1  16     2971.13     2611.63    147.13 o 
  -7   2  16      554.40      459.34    162.39 o 
  -6   2  16      121.93      149.82     49.36 o 
  -5   2  16      152.83      196.33     53.28 o 
  -4   2  16       39.51       -1.02     22.22 o 
  -3   2  16      228.91      257.10     55.71 o 
  -2   2  16        4.51       24.36     28.16 o 
  -1   2  16      407.62      394.84     85.14 o 
   0   2  16      325.88      344.50     59.25 o 
   1   2  16     1111.27      989.29     98.14 o 
   2   2  16     1698.57     1415.06    116.11 o 
   3   2  16      460.11      492.83     89.36 o 
   4   2  16       59.25       36.55     43.40 o 
   5   2  16      712.47      646.59     86.83 o 
   6   2  16      300.50      338.02     68.63 o 
  -7   3  16     1120.77     1011.31    118.96 o 
  -6   3  16     5853.20     5678.22    259.41 o 
  -5   3  16    11110.06    11564.93    353.30 o 
  -4   3  16     2235.03     2207.53    150.77 o 
  -3   3  16       31.55       48.12     32.11 o 
  -2   3  16    10391.82     9777.33    295.91 o 
  -1   3  16     3159.21     3044.37    274.30 o 
   0   3  16      416.74      484.83     67.56 o 
   1   3  16      492.10      489.73     77.48 o 
   2   3  16      830.15      795.98    148.78 o 
   3   3  16       26.80       42.12     29.34 o 
   4   3  16      387.12      320.85     45.21 o 
   5   3  16     2595.27     2559.99    213.81 o 
   6   3  16      574.18      557.70     68.99 o 
  -7   4  16      505.66      551.74     90.31 o 
  -6   4  16     1310.38     1384.60    160.46 o 
  -5   4  16     2064.65     1897.64    145.11 o 
  -4   4  16       90.59      133.46     48.86 o 
  -3   4  16      696.21      754.48    142.80 o 
  -2   4  16     2695.42     2805.81    159.63 o 
  -1   4  16     5075.41     5060.71    210.83 o 
   0   4  16    15045.54    15890.59    370.08 o 
   1   4  16     8541.10     8523.43    335.98 o 
   2   4  16     9567.39     9983.33    343.43 o 
   3   4  16     7019.81     6878.47    232.15 o 
   4   4  16     3847.17     3993.10    236.46 o 
   5   4  16     3498.79     3529.58    164.34 o 
   6   4  16     1646.04     1593.19    116.86 o 
  -7   5  16     2527.89     2489.62    182.69 o 
  -6   5  16     1173.19     1089.46    116.93 o 
  -5   5  16     1917.64     1759.83    140.19 o 
  -4   5  16     9254.63     9786.34    315.36 o 
  -3   5  16    10090.99    10566.96    317.07 o 
  -2   5  16      690.25      694.20     83.96 o 
  -1   5  16      701.15      893.06     93.95 o 
   0   5  16    10159.97    10141.34    297.63 o 
   1   5  16     3340.79     3213.94    141.52 o 
   2   5  16      712.36      720.79     71.13 o 
   3   5  16     1491.99     1347.72     85.05 o 
   4   5  16      638.61      698.83     73.59 o 
   5   5  16        5.50       -6.60     23.84 o 
   6   5  16      695.85      599.53     98.69 o 
  -7   6  16       61.25       42.46    159.27 o 
  -6   6  16       30.42        3.10     64.11 o 
  -5   6  16       40.33      -12.56     26.89 o 
  -4   6  16      268.40      264.11     61.14 o 
  -3   6  16      668.09      586.90     81.50 o 
  -2   6  16        5.28       -1.06     25.83 o 
  -1   6  16     1189.72     1088.38    187.21 o 
   0   6  16        1.24        7.38     23.98 o 
   1   6  16      162.58      196.87     40.89 o 
   2   6  16      278.17      266.06     44.24 o 
   3   6  16     3507.94     3326.89    206.38 o 
   4   6  16      118.00      159.18     41.97 o 
   5   6  16      303.20      203.88     69.22 o 
   6   6  16      616.31      543.93     93.77 o 
  -7   7  16     1093.93     1195.57    127.26 o 
  -6   7  16      145.86      106.86     77.63 o 
  -5   7  16     1211.47     1223.14    141.04 o 
  -4   7  16     9005.54     8784.22    302.36 o 
  -3   7  16     8850.49     9312.17    301.12 o 
  -2   7  16     4944.82     4682.64    210.23 o 
  -1   7  16     3118.56     3105.01    267.92 o 
   0   7  16     2753.93     2673.20    130.35 o 
   1   7  16     1834.25     1903.50    111.14 o 
   2   7  16      336.75      358.80     52.98 o 
   3   7  16      122.20       48.85     26.53 o 
   4   7  16      662.75      693.13     96.42 o 
   5   7  16        7.00       65.38     37.25 o 
   6   7  16      989.68     1046.77    131.48 o 
  -6   8  16     2301.69     2348.44    210.51 o 
  -5   8  16      179.79      310.36     64.90 o 
  -4   8  16     1459.58     1358.43    122.13 o 
  -3   8  16      458.98      625.07     82.53 o 
  -2   8  16      187.19      162.61     49.39 o 
  -1   8  16      701.70      608.29     78.11 o 
   0   8  16     6250.46     6285.40    210.41 o 
   1   8  16     4424.02     4599.37    243.60 o 
   2   8  16     5328.84     5353.45    187.23 o 
   3   8  16     7391.79     7313.60    225.31 o 
   4   8  16     5502.05     5545.01    346.08 o 
   5   8  16     5114.87     5436.74    416.74 o 
  -6   9  16      214.68      289.83     65.21 o 
  -5   9  16      101.20      161.73     65.51 o 
  -4   9  16      290.38      245.91     94.60 o 
  -3   9  16      310.17      336.73     64.34 o 
  -2   9  16      189.45      218.22     54.69 o 
  -1   9  16      654.93      547.40     82.61 o 
   0   9  16     1233.07     1218.83     90.71 o 
   1   9  16      838.56      743.56     72.82 o 
   2   9  16      903.90      945.13     72.05 o 
   3   9  16      532.47      576.54     65.88 o 
   4   9  16      931.03      918.84     82.36 o 
   5   9  16       79.04      130.33     55.81 o 
  -6  10  16      223.21      182.74     50.63 o 
  -5  10  16       59.53      -29.99     33.53 o 
  -4  10  16        0.08      -11.54     30.78 o 
  -3  10  16        6.60       44.06     33.65 o 
  -2  10  16     2414.99     2379.01    197.82 o 
  -1  10  16     1356.07     1331.24     95.49 o 
   0  10  16     1005.46      997.17     83.18 o 
   1  10  16     3316.16     3418.60    151.72 o 
   2  10  16     3275.74     3532.00    156.64 o 
   3  10  16      946.01      964.16     83.68 o 
   4  10  16      983.53     1021.18    126.90 o 
   5  10  16     3563.34     3696.13    254.20 o 
  -6  11  16     3883.72     3924.63    257.97 o 
  -5  11  16     1010.18      942.63    106.97 o 
  -4  11  16     3451.85     3487.33    206.52 o 
  -3  11  16     7827.15     7555.90    280.08 o 
  -2  11  16     1547.15     1590.66    128.51 o 
  -1  11  16     1228.18     1116.80    100.68 o 
   0  11  16     2810.94     2889.64    140.51 o 
   1  11  16     1953.78     1882.62    114.31 o 
   2  11  16        3.65       39.43     24.80 o 
   3  11  16      802.96      732.67     73.31 o 
   4  11  16      238.80      140.50     61.69 o 
   5  11  16      429.74      456.93    116.20 o 
  -5  12  16     1678.02     1728.32    178.53 o 
  -4  12  16      392.75      395.13     71.02 o 
  -3  12  16       93.44       77.16     36.59 o 
  -2  12  16     5589.86     5444.98    195.34 o 
  -1  12  16     3238.46     3328.14    153.33 o 
   0  12  16      928.75      789.88     76.25 o 
   1  12  16     1984.90     2022.14    118.73 o 
   2  12  16     2060.87     1877.74    136.07 o 
   3  12  16     2537.23     2953.90    206.13 o 
   4  12  16     1716.91     1505.80    155.05 o 
  -5  13  16       74.52      121.11     49.31 o 
  -4  13  16      221.81      239.27     54.94 o 
  -3  13  16      147.87      120.12     48.67 o 
  -2  13  16        1.40        5.42     37.85 o 
  -1  13  16      291.51      168.48     53.17 o 
   0  13  16        0.11       -6.25     24.77 o 
   1  13  16      136.17      147.89     38.99 o 
   2  13  16       14.55       35.43     24.14 o 
   3  13  16      202.81      156.81     76.78 o 
   4  13  16      102.92        6.72     44.40 o 
  -4  14  16      307.45      255.49     57.34 o 
  -3  14  16      144.59      102.72     39.88 o 
  -2  14  16       30.54      -29.53     29.53 o 
  -1  14  16     1199.68     1204.31     96.92 o 
   0  14  16     1707.06     1674.63    159.01 o 
   1  14  16      200.03      157.50     38.00 o 
   2  14  16      150.07      182.35     61.98 o 
   3  14  16      411.54      273.87     77.58 o 
  -4  15  16     2004.34     1972.38    152.55 o 
  -3  15  16     1998.50     1741.61    142.22 o 
  -2  15  16     3960.72     3794.84    169.84 o 
  -1  15  16     4578.58     4502.15    185.21 o 
   0  15  16      581.41      584.31     68.36 o 
   1  15  16       56.72       65.11     27.49 o 
   2  15  16      248.83      172.48     64.37 o 
   3  15  16      264.59      365.98     83.89 o 
  -3  16  16      646.10      567.85     86.54 o 
  -2  16  16     1364.65     1262.68    100.14 o 
  -1  16  16      501.87      399.76     62.09 o 
   0  16  16      425.01      488.39     64.50 o 
   1  16  16     2403.45     2383.56    188.50 o 
   2  16  16     3981.50     3860.47    243.81 o 
  -2  17  16       31.70       60.38     44.80 o 
  -1  17  16       59.71       -8.86     31.26 o 
   0  17  16     1354.88     1367.95    201.54 o 
   1  17  16     1913.42     1888.02    329.07 o 
  -7   1  17     1606.94     1781.40    159.91 o 
  -6   1  17     4688.88     4948.80    249.31 o 
  -5   1  17     7117.35     7337.50    289.90 o 
  -4   1  17     3204.23     2908.24    176.54 o 
  -3   1  17      298.17      215.83     70.23 o 
  -2   1  17    14387.84    14627.01    372.72 o 
  -1   1  17     6703.45     7066.48    256.36 o 
   0   1  17      217.41      281.24     57.71 o 
   1   1  17      292.92      314.21     58.46 o 
   2   1  17      871.50     1080.97    194.66 o 
   3   1  17      175.73       59.49     74.17 o 
   4   1  17      433.36      462.11     74.82 o 
   5   1  17      929.12      921.19    107.45 o 
   6   1  17      522.28      531.09     85.62 o 
  -7   2  17     6097.63     5847.37    281.20 o 
  -6   2  17     1977.93     1961.50    158.95 o 
  -5   2  17      843.13      843.31    100.50 o 
  -4   2  17      394.52      370.96     68.97 o 
  -3   2  17       23.66       -4.10     62.56 o 
  -2   2  17     3445.84     3433.11    182.71 o 
  -1   2  17     2750.15     2854.25    164.90 o 
   0   2  17     1004.63     1064.50    101.65 o 
   1   2  17     6573.77     6775.89    251.35 o 
   2   2  17     4917.87     4626.24    211.93 o 
   3   2  17     2935.41     3098.12    302.78 o 
   4   2  17     6888.42     6691.47    267.54 o 
   5   2  17     2314.31     2383.46    329.32 o 
   6   2  17     3035.14     2633.87    151.71 o 
  -7   3  17      361.27      431.15     82.50 o 
  -6   3  17      526.14      508.51     83.83 o 
  -5   3  17       37.71       70.64     61.64 o 
  -4   3  17      758.30      758.93    117.98 o 
  -3   3  17     4988.21     5108.69    342.78 o 
  -2   3  17     5846.07     6026.90    240.99 o 
  -1   3  17      345.05      444.87     69.65 o 
   0   3  17     9236.26     9589.76    297.82 o 
   1   3  17     5764.09     6179.28    241.68 o 
   2   3  17      573.78      676.86     84.00 o 
   3   3  17      661.83      590.88     81.94 o 
   4   3  17      714.14      645.28     87.56 o 
   5   3  17      863.60      955.33     91.62 o 
   6   3  17      329.85      413.75     75.62 o 
  -7   4  17      720.95      612.39    108.03 o 
  -6   4  17      512.78      457.79     78.06 o 
  -5   4  17       16.50      -15.07     34.82 o 
  -4   4  17      203.91      251.18     60.47 o 
  -3   4  17      261.01      233.35     53.84 o 
  -2   4  17      910.50      811.03     93.40 o 
  -1   4  17       74.61       96.73     60.28 o 
   0   4  17      623.38      683.62     84.26 o 
   1   4  17     3082.12     2869.35    436.64 o 
   2   4  17      131.31       59.88     36.01 o 
   3   4  17     1998.57     1822.90    165.16 o 
   4   4  17      148.28      136.92     41.10 o 
   5   4  17      532.89      524.55     68.59 o 
   6   4  17      109.18       63.40     32.10 o 
  -7   5  17      664.47      468.67     86.16 o 
  -6   5  17       52.84       10.82     29.21 o 
  -5   5  17     3817.04     4103.25    218.01 o 
  -4   5  17     9295.06     9155.19    314.05 o 
  -3   5  17     3154.37     3101.28    178.71 o 
  -2   5  17     5590.86     5903.73    239.45 o 
  -1   5  17    14938.95    14574.79    404.73 o 
   0   5  17     3688.38     3762.83    319.03 o 
   1   5  17     3260.90     3356.55    179.12 o 
   2   5  17     1719.11     1713.80    109.32 o 
   3   5  17     4871.69     4559.42    180.88 o 
   4   5  17        9.72       30.22     23.82 o 
   5   5  17        9.95       21.97     27.18 o 
  -6   6  17      689.54      585.09     90.89 o 
  -5   6  17     1651.54     1799.83    146.77 o 
  -4   6  17       30.84       92.54     44.70 o 
  -3   6  17        6.00        9.74     54.41 o 
  -2   6  17     1082.79     1009.75    175.51 o 
  -1   6  17       66.73       54.99     31.57 o 
   0   6  17     1316.99     1315.48    114.31 o 
   1   6  17     2629.49     2369.55    126.88 o 
   2   6  17     3139.05     3187.46    147.97 o 
   3   6  17     8906.67     8675.33    299.90 o 
   4   6  17     4240.06     4395.17    183.29 o 
   5   6  17     5361.98     5591.16    212.16 o 
  -6   7  17       69.64        2.66     28.08 o 
  -5   7  17      233.45      240.30     61.62 o 
  -4   7  17     4351.61     4594.32    225.76 o 
  -3   7  17     5119.65     5157.63    231.73 o 
  -2   7  17      587.31      609.08     79.79 o 
  -1   7  17     2513.46     2501.34    156.33 o 
   0   7  17     3376.43     3441.58    151.82 o 
   1   7  17     1023.65      882.13     80.12 o 
   2   7  17       14.95       20.94     26.01 o 
   3   7  17      909.01      924.94     74.40 o 
   4   7  17       57.33       10.95     26.83 o 
   5   7  17       65.82       35.61     60.15 o 
  -6   8  17      247.92      123.03     48.60 o 
  -5   8  17     2137.40     2258.05    165.41 o 
  -4   8  17     2124.27     1915.37    177.01 o 
  -3   8  17     2227.38     2296.70    247.28 o 
  -2   8  17       47.41       33.88     33.32 o 
  -1   8  17       92.51       99.09     44.49 o 
   0   8  17      251.89      271.71     48.41 o 
   1   8  17     1548.80     1429.87    100.95 o 
   2   8  17     1163.31     1328.44     98.45 o 
   3   8  17      498.56      537.71     58.98 o 
   4   8  17      420.03      481.96     64.45 o 
   5   8  17     2072.33     2277.41    187.31 o 
  -6   9  17      267.24      328.88     70.79 o 
  -5   9  17       84.29       73.64     56.60 o 
  -4   9  17     2291.66     2228.09    166.64 o 
  -3   9  17     6565.08     6220.34    258.01 o 
  -2   9  17     1377.05     1251.89    115.39 o 
  -1   9  17      576.71      619.23     82.83 o 
   0   9  17     9192.78     9122.66    250.64 o 
   1   9  17    13007.28    12704.04    296.68 o 
   2   9  17     1628.59     1646.57    140.29 o 
   3   9  17      165.33      132.77     33.99 o 
   4   9  17      412.03      243.69     70.04 o 
   5   9  17      752.03      761.79    132.54 o 
  -6  10  17     1133.27     1246.35    126.73 o 
  -5  10  17      722.78      480.41    263.07 o 
  -4  10  17       10.27       -0.36     41.88 o 
  -3  10  17      434.87      260.56     67.94 o 
  -2  10  17       22.61       17.44     36.37 o 
  -1  10  17     1931.65     1874.46    116.53 o 
   0  10  17     4195.09     4116.42    171.09 o 
   1  10  17     1691.97     1819.15    128.60 o 
   2  10  17     2678.32     2781.43    143.00 o 
   3  10  17     4234.89     4200.37    174.44 o 
   4  10  17     4476.39     4488.99    260.77 o 
  -5  11  17      963.67      981.57    112.44 o 
  -4  11  17       42.34       40.29     61.77 o 
  -3  11  17       39.53       39.64     95.06 o 
  -2  11  17      176.20      255.63     60.81 o 
  -1  11  17     2845.57     2677.23    139.43 o 
   0  11  17      417.56      493.30     63.29 o 
   1  11  17     1521.78     1423.21    108.35 o 
   2  11  17        1.02       17.81     26.86 o 
   3  11  17      744.74      749.11    105.07 o 
   4  11  17      800.28     1034.66    251.70 o 
  -5  12  17        1.90       38.89     25.21 o 
  -4  12  17        2.73      -18.28     50.30 o 
  -3  12  17      376.08      376.72     73.37 o 
  -2  12  17       25.21      -18.57     29.95 o 
  -1  12  17      682.78      603.94     69.35 o 
   0  12  17      384.72      384.88     58.26 o 
   1  12  17      685.54      707.24     74.32 o 
   2  12  17        3.55       10.36     19.03 o 
   3  12  17      874.88      810.55    132.69 o 
   4  12  17      741.34      763.83    115.15 o 
  -4  13  17     2457.00     2581.38    177.13 o 
  -3  13  17     5664.42     5224.12    246.18 o 
  -2  13  17     6207.23     6135.80    217.34 o 
  -1  13  17     3341.23     2913.50    169.52 o 
   0  13  17     1799.92     1690.76    115.73 o 
   1  13  17     1473.58     1455.72    106.94 o 
   2  13  17      725.08      633.61    104.20 o 
   3  13  17       72.41       66.22     49.23 o 
  -4  14  17      292.79      343.63     71.14 o 
  -3  14  17      126.65      249.43     61.87 o 
  -2  14  17      519.92      544.55     70.73 o 
  -1  14  17     1157.24     1169.99     98.56 o 
   0  14  17       23.40      -31.15     31.15 o 
   1  14  17     1514.23     1387.57    105.41 o 
   2  14  17     2233.43     2190.87    148.97 o 
   3  14  17     1335.10     1254.27    331.97 o 
  -3  15  17      177.23      133.23     47.16 o 
  -2  15  17      402.11      379.87     69.26 o 
  -1  15  17        1.56       73.50     32.55 o 
   0  15  17       92.78      137.97     39.28 o 
   1  15  17     2490.24     2567.20    350.20 o 
   2  15  17       91.34       86.71     61.81 o 
  -2  16  17      265.17      341.35     54.96 o 
  -1  16  17     2147.75     2085.90    132.72 o 
   0  16  17     4065.29     3717.80    174.09 o 
   1  16  17      969.32      882.85    118.82 o 
  -1  17  17     6308.16     6473.30    232.67 o 
  -7   0  18     3560.26     3606.06    322.12 o 
  -6   0  18    11502.04    11582.78    550.36 o 
  -5   0  18       81.74       66.80     55.01 o 
  -4   0  18     6526.37     6283.94    375.25 o 
  -3   0  18      564.65      721.05    125.69 o 
  -2   0  18       41.26       29.81     44.83 o 
  -1   0  18     5515.15     5785.99    339.80 o 
   0   0  18        4.79      -28.27     39.71 o 
   1   0  18     1589.89     1674.44    185.17 o 
   2   0  18    12178.41    11545.55    490.12 o 
   3   0  18     2673.09     3185.45    264.60 o 
   4   0  18     2406.75     2245.70    228.78 o 
   5   0  18     7011.71     6157.36    388.59 o 
  -7   1  18      201.19      272.69     77.89 o 
  -6   1  18     1714.44     1918.72    161.11 o 
  -5   1  18     1006.94     1028.88    113.17 o 
  -4   1  18      630.01      725.93     94.89 o 
  -3   1  18      327.63      388.32     69.38 o 
  -2   1  18     6881.99     7148.93    270.22 o 
  -1   1  18     2142.54     2184.05    149.78 o 
   0   1  18      412.81      494.95     75.33 o 
   1   1  18     1363.65     1552.70    126.24 o 
   2   1  18     2860.78     2858.83    173.00 o 
   3   1  18      326.23      315.08     63.14 o 
   4   1  18       10.69      -14.13     65.28 o 
   5   1  18      263.69      152.90     52.47 o 
  -7   2  18      115.72      193.32     76.42 o 
  -6   2  18       36.02       33.96     50.20 o 
  -5   2  18     1548.83     1553.76    144.09 o 
  -4   2  18      303.98      362.71     66.31 o 
  -3   2  18      270.55      188.15     55.61 o 
  -2   2  18      246.32      259.69     60.70 o 
  -1   2  18        3.71       -8.13     30.73 o 
   0   2  18      694.26      770.67     92.80 o 
   1   2  18       82.24      125.86     41.66 o 
   2   2  18       69.82      141.79     45.22 o 
   3   2  18      140.06       58.10     40.98 o 
   4   2  18      767.38      798.85    148.40 o 
   5   2  18      210.71      255.72     65.29 o 
  -6   3  18     4833.92     4986.69    257.06 o 
  -5   3  18     2202.90     2258.80    166.25 o 
  -4   3  18     3731.10     3916.26    220.27 o 
  -3   3  18     3029.46     3051.46    182.50 o 
  -2   3  18     4084.02     3974.55    202.68 o 
  -1   3  18    22196.38    21481.42    462.65 o 
   0   3  18     2529.19     2597.68    346.39 o 
   1   3  18      832.96      652.56     84.27 o 
   2   3  18     7480.55     7396.84    276.26 o 
   3   3  18     4848.39     4757.45    227.37 o 
   4   3  18      429.63      499.61     81.27 o 
   5   3  18      306.31      333.33     74.04 o 
  -6   4  18     1373.46     1307.13    132.30 o 
  -5   4  18     4166.11     4075.37    224.78 o 
  -4   4  18     3206.01     3107.19    189.26 o 
  -3   4  18      699.56      552.29     81.50 o 
  -2   4  18      666.83      621.29     86.83 o 
  -1   4  18     1160.28     1148.12    131.89 o 
   0   4  18       63.76       62.39     33.92 o 
   1   4  18      186.31      216.85     52.90 o 
   2   4  18     1344.15     1371.13    121.66 o 
   3   4  18      842.36      929.11    103.96 o 
   4   4  18     2859.19     3137.08    215.45 o 
   5   4  18     3189.10     3280.56    199.80 o 
  -6   5  18      135.89       67.14     56.83 o 
  -5   5  18        1.73       10.42     32.24 o 
  -4   5  18      899.19      859.38    102.62 o 
  -3   5  18      665.45      651.11     87.80 o 
  -2   5  18       13.51      -20.49     24.91 o 
  -1   5  18      402.07      387.52     94.60 o 
   0   5  18     6067.57     5894.04    243.88 o 
   1   5  18     7795.58     7690.53    279.85 o 
   2   5  18      329.20      230.67     56.50 o 
   3   5  18      182.64      196.50     69.42 o 
   4   5  18     4391.31     4597.83    191.73 o 
   5   5  18     1594.21     1677.37    123.45 o 
  -6   6  18      136.97       63.53     38.98 o 
  -5   6  18      891.83      801.83    159.68 o 
  -4   6  18      647.44      653.90     93.65 o 
  -3   6  18      135.58       63.72     38.64 o 
  -2   6  18      360.18      293.99     63.13 o 
  -1   6  18       84.88       61.83     60.48 o 
   0   6  18       23.12       61.25     33.96 o 
   1   6  18      803.17      783.42     91.61 o 
   2   6  18     1012.58     1023.29     88.59 o 
   3   6  18      122.27       19.19     34.82 o 
   4   6  18      371.73      294.39     54.71 o 
   5   6  18      320.84      334.02     60.09 o 
  -6   7  18      308.48      310.93     63.40 o 
  -5   7  18        5.77       33.31     38.36 o 
  -4   7  18     6410.11     6295.71    271.39 o 
  -3   7  18     8425.94     8810.06    310.93 o 
  -2   7  18      289.58      288.94     63.17 o 
  -1   7  18     3773.78     3910.36    201.81 o 
   0   7  18     7747.61     7847.43    283.23 o 
   1   7  18    10499.59    10585.43    277.03 o 
   2   7  18     1435.12     1480.41    106.68 o 
   3   7  18     1810.34     1614.80    112.44 o 
   4   7  18     2714.73     2827.73    134.44 o 
   5   7  18     1366.65     1313.36    274.85 o 
  -6   8  18      950.97     1009.95    115.56 o 
  -5   8  18     4379.48     3946.12    223.19 o 
  -4   8  18     1916.98     2023.22    270.78 o 
  -3   8  18     1812.21     1828.09    169.50 o 
  -2   8  18     3709.51     3380.01    191.93 o 
  -1   8  18      970.62      936.94    103.26 o 
   0   8  18     2149.42     1958.29    155.20 o 
   1   8  18     1321.20     1327.72    100.63 o 
   2   8  18        3.63      -16.37     31.26 o 
   3   8  18     2640.33     2486.42    141.73 o 
   4   8  18     3015.96     3079.03    157.34 o 
   5   8  18     1053.15     1112.28    136.28 o 
  -5   9  18     2259.67     2304.99    172.21 o 
  -4   9  18     3187.02     3010.55    190.37 o 
  -3   9  18     2306.69     2183.19    159.13 o 
  -2   9  18      871.38      846.16    100.35 o 
  -1   9  18     1246.04     1433.37    184.08 o 
   0   9  18      839.18      969.76     87.06 o 
   1   9  18       51.93      101.65     37.20 o 
   2   9  18      278.05      307.35     72.00 o 
   3   9  18      974.47     1126.45     95.90 o 
   4   9  18       28.19      -54.52     54.52 o 
  -5  10  18       22.60       42.85     30.16 o 
  -4  10  18      380.42      390.23     74.95 o 
  -3  10  18       92.12      123.58     46.75 o 
  -2  10  18       88.78      106.16     77.87 o 
  -1  10  18       81.87       63.97     33.13 o 
   0  10  18     1281.90     1299.38    162.07 o 
   1  10  18      148.52       74.14     36.82 o 
   2  10  18      907.88      911.36    115.45 o 
   3  10  18       19.25      -28.52     28.52 o 
   4  10  18      611.77      648.16    106.50 o 
  -5  11  18      468.52      552.39     90.99 o 
  -4  11  18      149.87      209.39     77.03 o 
  -3  11  18     3372.20     3394.18    200.48 o 
  -2  11  18     7635.62     7449.32    292.39 o 
  -1  11  18     3791.46     3521.79    165.51 o 
   0  11  18     3558.66     3356.57    236.54 o 
   1  11  18     6481.65     6629.49    224.91 o 
   2  11  18     2257.87     2435.35    139.13 o 
   3  11  18      463.12      375.92     67.75 o 
   4  11  18     1353.36     1471.24    332.43 o 
  -4  12  18      592.73      477.64     81.56 o 
  -3  12  18     1999.91     1971.88    156.93 o 
  -2  12  18        2.36      -35.14     37.50 o 
  -1  12  18      681.00      655.41    101.78 o 
   0  12  18      289.11      339.81     54.61 o 
   1  12  18      210.20      173.85     40.75 o 
   2  12  18     3860.08     3960.26    175.79 o 
   3  12  18     4115.98     4551.83    217.28 o 
  -4  13  18     1002.55      833.64    138.79 o 
  -3  13  18       52.09       60.48     82.95 o 
  -2  13  18     1123.94     1147.92    120.10 o 
  -1  13  18      580.35      640.65     77.11 o 
   0  13  18       26.24       -2.10     24.95 o 
   1  13  18       67.11       18.06     31.48 o 
   2  13  18      770.76      854.87    120.96 o 
   3  13  18      530.27      455.46     97.93 o 
  -3  14  18      259.54      302.08     67.77 o 
  -2  14  18      204.48      178.23     57.38 o 
  -1  14  18     1011.11      928.22    111.16 o 
   0  14  18      663.30      525.07     69.02 o 
   1  14  18      325.32      284.79     52.27 o 
   2  14  18        8.90       25.55     61.88 o 
  -2  15  18     8426.76     7820.49    257.00 o 
  -1  15  18     9444.38     9078.11    276.54 o 
   0  15  18     3119.02     3187.78    162.99 o 
   1  15  18     2438.61     2291.75    190.40 o 
  -1  16  18      481.63      512.98     70.61 o 
   0  16  18      752.33      620.97    114.70 o 
  -6   1  19      554.65      576.54    119.59 o 
  -5   1  19      308.56      330.78     72.70 o 
  -4   1  19      285.11      217.31     80.18 o 
  -3   1  19     2379.11     2516.67    293.00 o 
  -2   1  19     8666.45     9248.11    319.96 o 
  -1   1  19     9813.24     9987.08    335.01 o 
   0   1  19     4930.23     5145.04    233.37 o 
   1   1  19     2100.30     2163.31    153.99 o 
   2   1  19     6791.05     6736.71    375.24 o 
   3   1  19     8172.70     7930.99    452.52 o 
   4   1  19      306.72      280.78     68.73 o 
   5   1  19       51.30       89.53     43.39 o 
  -6   2  19     8108.10     8053.53    332.42 o 
  -5   2  19     3507.54     3901.97    410.56 o 
  -4   2  19     2389.87     2252.53    165.93 o 
  -3   2  19     7251.30     7229.87    348.42 o 
  -2   2  19     2327.47     2312.08    159.10 o 
  -1   2  19     1297.42     1161.83    116.47 o 
   0   2  19     1406.56     1390.30    124.16 o 
   1   2  19      698.50      506.29     81.51 o 
   2   2  19     1024.09     1030.69    111.12 o 
   3   2  19     2712.20     2659.05    177.40 o 
   4   2  19      628.38      661.31     92.30 o 
   5   2  19     3064.57     2987.70    196.50 o 
  -6   3  19      568.39      339.41     70.33 o 
  -5   3  19       51.62       60.23     35.44 o 
  -4   3  19      133.51      145.16     54.31 o 
  -3   3  19      113.10       58.64     37.23 o 
  -2   3  19      545.64      504.93     78.32 o 
  -1   3  19      456.36      533.73     80.10 o 
   0   3  19      519.73      612.12     86.02 o 
   1   3  19     4396.34     4154.17    214.82 o 
   2   3  19      313.08      276.06     59.20 o 
   3   3  19       70.16       82.11     44.88 o 
   4   3  19     1989.74     2165.97    163.38 o 
   5   3  19     3018.90     2724.49    312.33 o 
  -6   4  19       38.63      -11.95     77.12 o 
  -5   4  19     3551.31     3657.21    217.40 o 
  -4   4  19     2262.70     2363.80    170.48 o 
  -3   4  19      240.31      193.05     55.66 o 
  -2   4  19      437.97      485.93     76.77 o 
  -1   4  19      140.09      191.47     53.17 o 
   0   4  19        3.20      -38.50     38.50 o 
   1   4  19     1676.44     1446.28    127.51 o 
   2   4  19      333.10      285.57     63.25 o 
   3   4  19       12.64       38.79     37.18 o 
   4   4  19     1079.41     1223.46    249.64 o 
   5   4  19      416.68      430.90     78.44 o 
  -6   5  19        1.33      -26.22     40.68 o 
  -5   5  19       60.34       52.19     37.95 o 
  -4   5  19      870.93      887.60    107.94 o 
  -3   5  19     2850.52     2852.86    298.95 o 
  -2   5  19      705.77      557.56     82.97 o 
  -1   5  19     2215.39     2281.29    231.18 o 
   0   5  19     8408.27     8482.13    301.89 o 
   1   5  19     1842.36     1909.98    146.45 o 
   2   5  19     4323.31     4416.68    341.40 o 
   3   5  19     5450.59     5865.52    259.14 o 
   4   5  19     1580.59     1597.06    139.64 o 
   5   5  19      803.25      809.59    102.97 o 
  -6   6  19      401.35      318.31     94.67 o 
  -5   6  19     2400.66     2452.83    181.01 o 
  -4   6  19     2923.37     3102.99    196.92 o 
  -3   6  19      121.03      103.41     39.83 o 
  -2   6  19     1257.96     1018.67    180.95 o 
  -1   6  19     3718.24     3858.65    205.40 o 
   0   6  19      386.41      405.08    142.94 o 
   1   6  19      202.33       92.89     55.90 o 
   2   6  19     1087.64      988.22    108.17 o 
   3   6  19      181.18      162.33     41.69 o 
   4   6  19      923.10      786.32     84.04 o 
  -6   7  19      489.88      675.40    155.01 o 
  -5   7  19      202.03      104.86     72.73 o 
  -4   7  19     1892.70     2026.94    161.91 o 
  -3   7  19      460.37      486.77     79.28 o 
  -2   7  19       12.05       18.40     31.46 o 
  -1   7  19      232.29      290.69     61.82 o 
   0   7  19     1994.33     2198.98    155.37 o 
   1   7  19     1363.70     1427.91    126.80 o 
   2   7  19      270.25      229.85     50.60 o 
   3   7  19      141.47      201.78     45.80 o 
   4   7  19     1361.53     1368.90    109.12 o 
  -5   8  19      608.50      596.70     97.34 o 
  -4   8  19      124.14      104.04     50.51 o 
  -3   8  19      618.82      788.99    184.68 o 
  -2   8  19       71.75       58.36     36.24 o 
  -1   8  19       35.54      111.23     47.30 o 
   0   8  19       19.52       43.60     34.69 o 
   1   8  19      335.25      469.71     80.40 o 
   2   8  19       13.40      -26.05     27.95 o 
   3   8  19       30.32       63.88     33.99 o 
   4   8  19      328.85      313.53     85.89 o 
  -5   9  19      360.37      332.77     71.97 o 
  -4   9  19     1318.44     1500.86    156.45 o 
  -3   9  19     1418.92     1258.13    127.09 o 
  -2   9  19      115.71       61.88     36.48 o 
  -1   9  19      768.74      738.65     96.01 o 
   0   9  19     3497.71     3575.55    200.76 o 
   1   9  19     7196.33     7379.86    241.58 o 
   2   9  19     2014.05     1878.99    135.60 o 
   3   9  19      581.64      508.09     71.13 o 
   4   9  19     2582.86     2390.87    196.81 o 
  -5  10  19     4248.84     4280.19    239.47 o 
  -4  10  19     4748.96     4596.14    243.31 o 
  -3  10  19     5412.88     5220.74    254.23 o 
  -2  10  19     1703.58     1607.71    142.12 o 
  -1  10  19      217.14      284.24     65.46 o 
   0  10  19        0.90      -25.17     34.04 o 
   1  10  19        1.61        7.75     24.92 o 
   2  10  19       51.11       26.46     25.24 o 
   3  10  19      646.10      569.32    103.91 o 
  -4  11  19      108.92       30.17     70.15 o 
  -3  11  19       26.66       53.70     35.28 o 
  -2  11  19     1375.34     1207.35    122.57 o 
  -1  11  19     2661.23     2726.83    180.42 o 
   0  11  19      248.17      259.66     50.62 o 
   1  11  19      266.55      194.94     50.99 o 
   2  11  19     1418.54     1422.64    112.05 o 
   3  11  19     2270.22     2478.39    199.27 o 
  -4  12  19      143.10      208.71     53.33 o 
  -3  12  19     2373.24     2482.14    179.63 o 
  -2  12  19     1170.17     1220.11    127.61 o 
  -1  12  19        1.93      -24.23     24.23 o 
   0  12  19        0.72      -55.91     55.91 o 
   1  12  19      443.56      440.17     63.67 o 
   2  12  19      722.24      731.65    110.75 o 
   3  12  19      567.70      481.65     96.78 o 
  -3  13  19     2317.27     2361.59    176.09 o 
  -2  13  19     9243.61     8996.05    334.21 o 
  -1  13  19     7465.13     7282.60    296.60 o 
   0  13  19     5166.68     4990.29    340.81 o 
   1  13  19     4530.65     4933.58    202.70 o 
   2  13  19     7886.04     8579.35    406.64 o 
  -2  14  19     1167.39     1132.54    124.13 o 
  -1  14  19      264.35      239.92     54.45 o 
   0  14  19      304.83      240.92     55.70 o 
   1  14  19      239.31      255.07     67.61 o 
  -1  15  19       86.68       14.12     35.89 o 
   0  15  19       33.27      -17.25     28.24 o 
  -6   0  20     2868.59     2963.48    290.25 o 
  -5   0  20    12225.18    12553.63    585.91 o 
  -4   0  20     2625.77     3000.53    278.74 o 
  -3   0  20    14893.42    13781.75    576.63 o 
  -2   0  20    17467.20    17844.23    648.82 o 
  -1   0  20     8018.52     7819.27    423.20 o 
   0   0  20     2816.11     2920.47    257.49 o 
   1   0  20     4735.47     4490.67    322.61 o 
   2   0  20      905.01     1028.03    165.05 o 
   3   0  20      952.74      907.78    161.29 o 
   4   0  20      220.35      146.09     80.39 o 
  -6   1  20        1.19       21.89     28.53 o 
  -5   1  20      117.79       77.26     46.44 o 
  -4   1  20      178.11      192.35     55.27 o 
  -3   1  20      544.82      481.79    109.71 o 
  -2   1  20     1940.91     1804.08    147.56 o 
  -1   1  20     1110.01     1277.39    124.10 o 
   0   1  20        4.01      -29.13     37.66 o 
   1   1  20     2238.32     2513.95    171.36 o 
   2   1  20     4899.10     4552.01    234.58 o 
   3   1  20     2637.38     2696.79    184.21 o 
   4   1  20     1626.80     1802.71    153.91 o 
  -6   2  20        9.44        5.77     22.34 o 
  -5   2  20      348.67      369.09    125.09 o 
  -4   2  20      882.05      964.62    114.78 o 
  -3   2  20      160.28      215.20     61.52 o 
  -2   2  20      175.40      401.39     74.11 o 
  -1   2  20      218.81      393.84     69.86 o 
   0   2  20        8.48       -3.92     29.90 o 
   1   2  20       10.55       62.24     55.04 o 
   2   2  20        6.53        6.10     25.84 o 
   3   2  20      178.65      317.78     71.31 o 
   4   2  20      104.86        7.95     46.27 o 
  -6   3  20      185.23      205.69     63.70 o 
  -5   3  20       20.32        1.50     44.01 o 
  -4   3  20     1307.94     1468.30    141.03 o 
  -3   3  20      462.11      409.64     76.19 o 
  -2   3  20     2874.76     2831.23    183.61 o 
  -1   3  20     2968.65     3137.34    241.59 o 
   0   3  20     3389.20     3423.83    199.79 o 
   1   3  20     2408.25     2201.78    161.71 o 
   2   3  20     4827.73     4871.63    241.29 o 
   3   3  20     9217.63     9162.87    335.34 o 
   4   3  20     2139.48     2477.57    180.33 o 
  -6   4  20     1180.14     1219.34    148.61 o 
  -5   4  20     3403.07     3317.98    347.42 o 
  -4   4  20     4013.39     4141.28    231.68 o 
  -3   4  20     2818.69     2877.70    189.32 o 
  -2   4  20     1953.91     2187.21    394.41 o 
  -1   4  20     4016.91     4015.65    215.59 o 
   0   4  20     1734.82     1708.53    143.07 o 
   1   4  20      473.06      470.82     82.16 o 
   2   4  20       18.92       -6.11     34.03 o 
   3   4  20      559.93      467.57     92.42 o 
   4   4  20        3.71       23.92     73.63 o 
  -5   5  20       52.31       31.13     47.99 o 
  -4   5  20     1734.57     1805.65    155.22 o 
  -3   5  20      806.16      916.46    110.10 o 
  -2   5  20      338.25      372.78     71.10 o 
  -1   5  20       83.40       51.75     92.47 o 
   0   5  20      848.69      798.17     99.75 o 
   1   5  20     2616.04     2790.17    212.56 o 
   2   5  20        1.96       13.87     26.75 o 
   3   5  20       46.73       13.69     32.53 o 
   4   5  20      943.32      914.39    147.59 o 
  -5   6  20      659.27      597.02     92.63 o 
  -4   6  20      875.98      953.46    114.50 o 
  -3   6  20       41.49       33.55     35.71 o 
  -2   6  20      225.57      162.05     53.38 o 
  -1   6  20      466.87      519.24     96.82 o 
   0   6  20      588.30      577.14     85.94 o 
   1   6  20       53.58       10.98     26.61 o 
   2   6  20      271.89      234.17     56.30 o 
   3   6  20       23.73      -18.85     27.67 o 
   4   6  20       56.22       79.66     43.68 o 
  -5   7  20       16.71       27.32     80.48 o 
  -4   7  20      909.32      868.97    116.92 o 
  -3   7  20      740.57      700.14     98.38 o 
  -2   7  20      103.99      178.19     53.80 o 
  -1   7  20        4.61        2.64     30.25 o 
   0   7  20     5432.13     5163.90    246.97 o 
   1   7  20     3558.44     3702.58    209.61 o 
   2   7  20      486.88      493.51     80.23 o 
   3   7  20      570.97      430.38     62.41 o 
   4   7  20     4714.16     4735.14    218.65 o 
  -5   8  20      611.64      710.12    105.98 o 
  -4   8  20     5658.90     5781.55    277.60 o 
  -3   8  20     2786.19     2793.01    189.01 o 
  -2   8  20     1611.69     1788.48    149.32 o 
  -1   8  20     1214.42     1334.98    129.51 o 
   0   8  20     3115.05     2925.52    187.69 o 
   1   8  20      542.29      565.00     86.94 o 
   2   8  20      990.21     1050.61     96.78 o 
   3   8  20      460.36      316.36     58.89 o 
  -4   9  20       13.98      -15.76     95.41 o 
  -3   9  20       22.72        0.13     29.65 o 
  -2   9  20      338.94      325.17     71.90 o 
  -1   9  20      744.97      731.81     97.67 o 
   0   9  20     1798.42     1589.20    139.67 o 
   1   9  20      467.90      522.89     71.70 o 
   2   9  20      413.66      317.33     56.72 o 
   3   9  20     2858.71     2854.99    192.30 o 
  -4  10  20        9.14       -6.82     64.21 o 
  -3  10  20      673.04      556.67     89.86 o 
  -2  10  20      416.24      377.42     96.67 o 
  -1  10  20       78.62       29.98     38.70 o 
   0  10  20        8.82        7.34     33.11 o 
   1  10  20      150.68      109.72     38.57 o 
   2  10  20      216.64      242.07     51.25 o 
   3  10  20      311.11      175.47     59.33 o 
  -4  11  20       45.65      -50.30     53.40 o 
  -3  11  20      173.14      133.83     55.48 o 
  -2  11  20     1640.05     1598.54    145.20 o 
  -1  11  20     2579.21     2363.32    266.46 o 
   0  11  20     1715.33     1747.35    125.64 o 
   1  11  20     2577.00     2510.05    174.74 o 
   2  11  20     5201.51     5204.33    212.78 o 
  -3  12  20     5310.74     5804.45    278.33 o 
  -2  12  20     7084.64     7031.15    302.78 o 
  -1  12  20     1293.61     1301.05    131.71 o 
   0  12  20     1203.47     1239.22    106.37 o 
   1  12  20     1390.74     1389.45    111.40 o 
   2  12  20       38.76      -53.22     53.22 o 
  -2  13  20      620.80      568.39     92.16 o 
  -1  13  20      359.90      312.15     72.34 o 
   0  13  20     1486.00     1682.70    124.87 o 
   1  13  20        1.67      -20.24     34.30 o 
  -5   1  21     1336.46     1137.44    129.57 o 
  -4   1  21     5382.13     5476.31    272.51 o 
  -3   1  21     2862.87     3055.43    199.65 o 
  -2   1  21      576.60      537.70     90.02 o 
  -1   1  21      403.09      359.32     72.35 o 
   0   1  21      671.76      795.89    120.25 o 
   1   1  21      238.70      326.38     71.62 o 
   2   1  21     6865.26     7228.13    428.62 o 
   3   1  21     5257.69     5258.31    264.04 o 
   4   1  21     1721.88     1629.20    151.35 o 
  -5   2  21     3328.34     3491.99    223.64 o 
  -4   2  21     2673.52     2995.26    203.12 o 
  -3   2  21     4103.46     4289.68    237.87 o 
  -2   2  21     8690.41     9019.41    336.10 o 
  -1   2  21     7498.24     7886.86    309.72 o 
   0   2  21     4549.47     4634.78    238.91 o 
   1   2  21     6050.81     6507.06    282.80 o 
   2   2  21     2454.72     2304.45    174.61 o 
   3   2  21     1369.54     1541.02    144.03 o 
   4   2  21      749.93      844.17    111.33 o 
  -5   3  21      227.69      155.56    111.81 o 
  -4   3  21      405.59      527.98     88.15 o 
  -3   3  21       14.88       23.08     32.06 o 
  -2   3  21       81.81       91.98     71.12 o 
  -1   3  21      867.40      809.49    103.32 o 
   0   3  21      762.29      679.97     95.97 o 
   1   3  21      163.98      198.94     63.41 o 
   2   3  21     1196.73     1142.62    122.90 o 
   3   3  21      319.86      471.34     87.11 o 
   4   3  21     1001.93     1123.85    134.75 o 
  -5   4  21       40.92       23.68     38.97 o 
  -4   4  21      632.93      640.16     96.96 o 
  -3   4  21        1.34      -12.60     41.18 o 
  -2   4  21      222.73      156.63    106.84 o 
  -1   4  21     1495.76     1357.33    147.89 o 
   0   4  21     1128.56     1277.11    196.13 o 
   1   4  21      367.85      349.81     72.58 o 
   2   4  21     1268.96     1532.80    157.77 o 
   3   4  21      197.94      162.56     53.33 o 
   4   4  21       62.04       40.10     80.00 o 
  -5   5  21     1455.32     1512.24    149.13 o 
  -4   5  21      310.01      345.96     73.68 o 
  -3   5  21       49.36       85.02     71.27 o 
  -2   5  21       26.61       18.85     28.51 o 
  -1   5  21        6.70        1.23     33.12 o 
   0   5  21     1411.29     1516.74    232.66 o 
   1   5  21     3644.55     3497.39    209.16 o 
   2   5  21      371.90      331.53     71.18 o 
   3   5  21      870.91      901.03    111.87 o 
  -5   6  21     1960.36     2051.01    335.83 o 
  -4   6  21     4679.57     5010.67    264.19 o 
  -3   6  21     3310.20     3653.54    221.43 o 
  -2   6  21      618.14      607.62     93.94 o 
  -1   6  21     4343.11     4266.71    231.20 o 
   0   6  21     2985.84     2895.68    191.28 o 
   1   6  21      373.21      417.47     77.17 o 
   2   6  21      772.95      844.46    103.73 o 
   3   6  21      664.52      655.36     96.20 o 
  -4   7  21       12.72       84.13     43.79 o 
  -3   7  21      818.28      717.13    103.53 o 
  -2   7  21      385.31      466.16    113.92 o 
  -1   7  21      114.82      198.82     57.04 o 
   0   7  21     2461.14     2393.15    174.00 o 
   1   7  21      925.30      703.06    122.56 o 
   2   7  21      167.12      209.95     57.22 o 
   3   7  21       67.19      150.51     51.12 o 
  -4   8  21     1229.28     1504.19    147.86 o 
  -3   8  21        2.60      -37.14     85.24 o 
  -2   8  21      505.61      442.62    133.57 o 
  -1   8  21       58.02       27.70     45.07 o 
   0   8  21      118.52      104.80     65.60 o 
   1   8  21      132.65      116.22     46.87 o 
   2   8  21       33.45      -16.81     72.65 o 
   3   8  21       20.61      -20.98     29.23 o 
  -4   9  21      106.07       36.54     38.13 o 
  -3   9  21        0.96      -47.38     47.38 o 
  -2   9  21      321.27      296.76     71.26 o 
  -1   9  21      223.39      342.82    130.02 o 
   0   9  21     4695.59     4961.80    383.95 o 
   1   9  21     2553.81     2712.38    187.17 o 
   2   9  21     1364.91     1395.73    116.38 o 
  -3  10  21     4238.99     4699.71    254.55 o 
  -2  10  21     5000.83     4463.89    245.14 o 
  -1  10  21     1481.77     1247.56    129.44 o 
   0  10  21     3209.00     3095.91    201.15 o 
   1  10  21     5170.17     5506.33    264.17 o 
   2  10  21     3585.14     3760.06    186.15 o 
  -3  11  21      375.53      378.46     79.36 o 
  -2  11  21        0.08       -3.83     62.01 o 
  -1  11  21        0.01      -56.29     79.99 o 
   0  11  21       18.23       28.00     27.03 o 
   1  11  21        8.57       25.93     38.08 o 
  -2  12  21     2308.55     2398.26    182.95 o 
  -1  12  21      433.74      434.13     79.84 o 
   0  12  21      239.77      296.14     66.19 o 
  -5   0  22     1264.14     1138.66    191.52 o 
  -4   0  22      765.94      748.31    147.38 o 
  -3   0  22     1758.18     1594.34    214.53 o 
  -2   0  22     7138.03     7734.29    453.50 o 
  -1   0  22     4727.43     5130.10    365.77 o 
   0   0  22     2586.62     2269.81    243.96 o 
   1   0  22     4697.94     4993.33    364.25 o 
   2   0  22     7430.39     8098.47    466.23 o 
   3   0  22     1363.41     1062.11    179.12 o 
  -5   1  22      167.79      126.98     52.31 o 
  -4   1  22      416.51      463.41     88.41 o 
  -3   1  22     1725.88     1717.30    156.40 o 
  -2   1  22      203.30      218.14     64.54 o 
  -1   1  22      150.56      133.77     49.43 o 
   0   1  22        2.14       13.84     40.85 o 
   1   1  22      875.58      972.30    157.49 o 
   2   1  22     1308.51     1157.20    126.73 o 
   3   1  22     1064.85     1108.33    130.24 o 
  -5   2  22     1177.49     1385.51    236.18 o 
  -4   2  22       31.62       42.40     39.41 o 
  -3   2  22       36.43       53.16     40.45 o 
  -2   2  22      483.85      460.39     80.39 o 
  -1   2  22      367.29      334.73     75.83 o 
   0   2  22      734.99      613.24     91.67 o 
   1   2  22       67.18       52.89     37.94 o 
   2   2  22      664.70      738.88    105.03 o 
   3   2  22     1394.02     1428.76    145.70 o 
  -5   3  22     2732.29     2894.36    208.12 o 
  -4   3  22     6154.39     6541.19    305.56 o 
  -3   3  22     1490.19     1412.84    143.82 o 
  -2   3  22       87.96       55.99     50.13 o 
  -1   3  22      589.27      681.62     99.94 o 
   0   3  22     1683.66     1600.17    146.77 o 
   1   3  22      137.05      102.45     46.91 o 
   2   3  22      694.47      695.98    103.18 o 
   3   3  22     1732.41     1866.99    186.70 o 
  -4   4  22     1927.55     1927.38    168.52 o 
  -3   4  22     3470.19     3650.84    225.81 o 
  -2   4  22     3021.29     3312.14    228.89 o 
  -1   4  22     4789.47     4724.72    249.11 o 
   0   4  22     6734.99     6576.95    493.76 o 
   1   4  22     2800.69     3149.28    205.41 o 
   2   4  22     3532.90     3486.75    232.84 o 
   3   4  22     3828.59     4376.06    246.00 o 
  -4   5  22      179.74      161.46     64.67 o 
  -3   5  22       54.08       46.30     39.42 o 
  -2   5  22     1533.61     1549.38    146.05 o 
  -1   5  22       51.14       63.89     42.44 o 
   0   5  22     1283.65     1330.79    137.54 o 
   1   5  22     1315.37     1320.61    147.24 o 
   2   5  22       21.57      -34.58     34.58 o 
   3   5  22      101.00       40.30     41.44 o 
  -4   6  22      353.25      450.47     88.91 o 
  -3   6  22       74.81       44.75     65.98 o 
  -2   6  22        3.91       -6.67     32.05 o 
  -1   6  22     1015.64     1052.23    200.37 o 
   0   6  22     1181.59     1396.50    141.18 o 
   1   6  22       13.63       64.85     42.51 o 
   2   6  22       56.28       20.16     27.17 o 
  -4   7  22      288.77      255.01     71.23 o 
  -3   7  22      210.76      160.54     55.77 o 
  -2   7  22      127.78      100.79     44.92 o 
  -1   7  22       22.28       29.92    101.53 o 
   0   7  22     1682.66     1489.70    154.54 o 
   1   7  22     1580.69     1557.74    178.59 o 
   2   7  22       36.62      -46.99     46.99 o 
  -3   8  22     3514.67     3717.95    230.48 o 
  -2   8  22     2207.98     2084.79    173.45 o 
  -1   8  22     3041.14     3023.83    206.14 o 
   0   8  22     8382.99     8775.96    341.32 o 
   1   8  22     2961.42     2837.55    195.81 o 
   2   8  22     1597.92     1444.55    144.19 o 
  -3   9  22      144.59      117.65    140.74 o 
  -2   9  22      270.35      269.61    121.37 o 
  -1   9  22      395.15      555.16    150.19 o 
   0   9  22        2.37      -15.78     30.18 o 
   1   9  22       30.59       38.58     37.25 o 
  -2  10  22     1844.84     1898.06    166.89 o 
  -1  10  22      586.45      707.51    103.29 o 
   0  10  22       11.59       17.97     74.16 o 
   1  10  22      664.74      617.62     97.64 o 
  -1  11  22      384.21      160.99     55.26 o 
  -4   1  23     2643.43     2871.11    206.45 o 
  -3   1  23     2012.71     2087.78    175.82 o 
  -2   1  23      377.47      426.98     83.74 o 
  -1   1  23      442.70      363.26    125.77 o 
   0   1  23     4661.15     5059.07    265.19 o 
   1   1  23      932.28      657.88    133.74 o 
   2   1  23      105.50       96.83     58.58 o 
  -4   2  23       73.50        2.56     44.32 o 
  -3   2  23        2.37      -23.39     46.61 o 
  -2   2  23     2477.81     3088.86    289.73 o 
  -1   2  23     2505.44     2687.53    193.59 o 
   0   2  23      952.90      984.62    121.70 o 
   1   2  23     2825.60     3160.47    210.06 o 
   2   2  23     4784.97     4989.50    267.98 o 
  -4   3  23      435.68      465.33    112.74 o 
  -3   3  23     1559.24     1568.09    152.58 o 
  -2   3  23     3621.99     3497.24    223.47 o 
  -1   3  23      146.31      226.33     60.40 o 
   0   3  23      121.76      127.62     73.34 o 
   1   3  23      320.80      272.01     64.63 o 
   2   3  23       77.28       29.10    161.96 o 
  -4   4  23      440.80      308.94     93.24 o 
  -3   4  23       45.58       -9.49     52.47 o 
  -2   4  23       53.13       58.82     40.65 o 
  -1   4  23       56.27       80.36     50.30 o 
   0   4  23      187.26      340.59     73.44 o 
   1   4  23      229.42      218.16     61.52 o 
   2   4  23        0.35       25.29     43.87 o 
  -3   5  23      726.23      526.71     95.66 o 
  -2   5  23     1194.46     1267.81    205.90 o 
  -1   5  23     1568.37     1769.67    160.68 o 
   0   5  23      737.09      764.36    108.07 o 
   1   5  23       53.09       28.81     78.53 o 
   2   5  23       10.38       26.03     47.62 o 
  -3   6  23     4106.51     4260.22    297.77 o 
  -2   6  23     2624.15     2627.62    261.72 o 
  -1   6  23     3055.42     2870.00    203.87 o 
   0   6  23    11817.05    12079.42    412.45 o 
   1   6  23     6076.78     5992.57    289.30 o 
  -3   7  23      244.19      307.79     72.87 o 
  -2   7  23      812.23      858.48    118.94 o 
  -1   7  23      731.18     1000.82    124.27 o 
   0   7  23        0.97      -20.55     40.18 o 
   1   7  23       16.24        4.37     40.35 o 
  -2   8  23      251.45      281.06     69.97 o 
  -1   8  23     1373.16     1418.19    146.02 o 
   0   8  23      286.37      371.45     85.73 o 
  -1   9  23      557.77      472.22     85.28 o 
  -3   0  24        4.60      -61.95     61.95 o 
  -2   0  24        4.52        4.67     68.66 o 
  -1   0  24     2910.69     3028.09    305.51 o 
   0   0  24        5.93      -62.68     62.68 o 
   1   0  24     1258.11     1155.60    190.02 o 
  -3   1  24     1652.76     1948.25    270.35 o 
  -2   1  24     2655.05     2636.78    286.91 o 
  -1   1  24      589.07      526.91     94.53 o 
   0   1  24     1097.35     1201.96    135.42 o 
   1   1  24     1131.65     1024.84    125.15 o 
  -3   2  24       17.77       16.52     39.51 o 
  -2   2  24      118.00       84.60     48.84 o 
  -1   2  24     1127.55     1247.57    140.41 o 
   0   2  24       22.41       -4.49     59.33 o 
   1   2  24       71.82       -1.70    106.26 o 
  -3   3  24      886.56      837.43    117.48 o 
  -2   3  24        7.73       16.59     43.27 o 
  -1   3  24     1509.06     1593.26    248.39 o 
   0   3  24     3102.56     3301.95    272.06 o 
   1   3  24      473.45      529.14     94.39 o 
  -2   4  24      540.14      456.75    150.11 o 
  -1   4  24      907.45      954.82    134.64 o 
   0   4  24     2616.23     2829.96    206.39 o 
   1   4  24     3159.81     3315.89    222.30 o 
  -2   5  24     6124.45     6120.33    588.04 o 
  -1   5  24      761.03      796.86    115.05 o 
   0   5  24      176.96      245.13     95.60 o 
  -1   6  24      362.48      481.28    111.96 o 
   0   6  24      149.48      180.08     72.23 o 
                                                 
